# Supplementary material for: Integrated analysis of the aging brain transcriptome and proteome in tauopathy
Source: Mol Neurodegener. 2020 Sep 29;15:56. doi: 10.1186/s13024-020-00405-4 (PMC7526226; doi:10.1186/s13024-020-00405-4)
Supplement: Supplementary file 2 — Additional file 2: Supplemental Tables. Table S1. Proteome sample characteristics. Table S2. Cross-sectional analysis of Tau-induced differential gene expression. Table S3. Analysis of aging-induced differential gene expression. Table S4. Summary of aging-induced differential gene expression. Table S5. Age-adjusted regression analysis of Tau-induced differential gene expression. Table S6. Functional pathway enrichments for Tau-induced differentially-expressed genes. Table S7. Hiearchical cluster and WGCNA module gene memberships. Table S8. Functional pathway enrichments for Tau-associated clusters and modules. Table S9. Cross-species annotation of differentially expressed genes from human tauopathies. Table S10. Integration of Tau-induced differentially expressed genes with genetic modifiers. Table S11. Sample non-missingness for mass-spectrometry proteomics. Table S12. Sensitivity analysis for sample missingness in proteomics. [file 13024_2020_405_MOESM2_ESM.xlsx]

## Sheet: Table of Contents
Table	Description	Table Legend
Table S1	Proteome sample characteristics	For each proteomic sample, this table reports the number of proteins quantified by LC-MS/MS and the number of those proteins which had transcripts measured in our RNA-Seq transcriptomic study. The genotype, time point, and replicate number of each sample is noted in the Proteomic Sample column.
Table S2	Cross-sectional analysis of Tau-induced differential gene expression	Differential expression analysis was implemented in DESeq2, examining elav>TauR406W and elav> TauWT flies (versus batch-matched elav controls) and stratified by age (Days 1, 10, and 20). Columns are designated as follows: Gene = Drosophila gene symbol; baseMean = Mean of normalized read counts; log2FoldChange = Log 2-fold change in gene expression between the comparison groups; lfcSE = Standard e…
Table S3	Analysis of aging-induced differential gene expression	Differential expression analysis was implemented in DESeq2, examining aging-induced gene expression changes, stratified by genotype (elav>TauR406W, elav> TauWT, or elav controls), including the following comparisons: 1- vs. 10-days, 10- vs. 20-days, or 1- vs. 20-days. 3 different batch-matched control datasets are available, including control-1 (TauWT RNA-seq batch), control-2 (TauR406W RNA-seq b…
Table S4	Summary of aging-induced differential gene expression	Results from Table S2 are summarized, showing total numbers of unique differentially-expressed transcripts (or proteins, in parentheses), stratified by genotype (elav>TauR406W, elav> TauWT, or elav controls), for comparisons between 1- vs. 10-days, 10- vs. 20-days, or 1- vs. 20-days. The total number of unique, differentially-expressed transcripts or proteins are shown based on the union of 3 com…
Table S5	Age-adjusted regression analysis of Tau-induced differential gene expression	Differential expression analysis was implemented in DESeq2, examining elav>TauR406W and elav> TauWT flies (versus batch-matched elav controls) and including all longitudinal data (Days 1, 10, and 20) in a joint regression model and adjusting for age with a covariate. Columns are designated as follows: Gene = Drosophila gene symbol; baseMean = Mean of normalized read counts; log2FoldChange = Log 2…
Table S6	Functional pathway enrichments for Tau-induced differentially-expressed genes	Overrepresentation analysis (ORA) based on WebGestalt implemented within R (WebGestaltR). Columns are as follows: Tau Genotype = genotype used in comparisons (TauWT or TauR406W); Data Type = transcript vs. protein; Gene Set = the gene ontology (GO) or pathway term identifier; Gene Set Description = GO term or pathway description; Overlapping Genes = differentially expressed genes that overlap wit…
Table S7	Hiearchical cluster and WGCNA module gene memberships	List of genes along with respective membership in clusters or module, derived from unsupervised hierarchical clustering or WGNCA, respectively. Hierarchical clustering performed based on all significant, differentially-expressed transcripts based on comparison of elav>TauR406W versus batch-matched elav controls (joint regression model including all longitudinal data and adjusting for age). WGCNA …
Table S8	Functional pathway enrichments for Tau-associated clusters and modules	Overrepresentation analysis (ORA) based on WebGestalt implemented within R (WebGestaltR). Columns are as follows: Clustering Method = hierarchical clustering vs. WGCNA; Cluster ID = hierarchical cluster number or WGCNA module name; Gene Set = the gene ontology (GO) or pathway term identifier; Gene Set Description = GO term or pathway description; FDR = false discovery rate for the overlap between…
Table S9	Cross-species annotation of differentially expressed genes from human tauopathies	Differentially expressed transcripts derive from published RNA-seq analyses of human postmortem brain, including AD cases/controls (Logsdon et al., 2019), PSP cases/controls (Allen et al., 2018), or quantitative neurofibrillary tangle burden (Mostafavi et al., 2018), along with differentially expressed human brain proteins from mass-spectrometry proteomics (AD cases/controls; Johnson et al., 2019…
Table S10	Integration of Tau-induced differentially expressed genes with genetic modifiers	Comprehensive results from cross-referencing differential gene expression results with published Tau genetic modifier screens, summarized in Table 4. References are given at the top of each grouping of genes. Columns as follows: Gene = Drosophila gene symbol; Modifier = modifier direction (E = enhancer vs. S = suppressor) and allele type (OE = overexpression vs. LOF = loss-of-function); Sign Tran…
Table S11	Sample non-missingness for mass-spectrometry proteomics	For each peptide detected, the number of replicate samples with label free quantifcation (LFQ) values is provided, broken down by genotype (TauWT, TauR406W, control) and age timepoint (Days 1, 10, and 20). Drosophila Gene Symbol is also shown. Non-missingness ranges from 0-3, since triplicate samples were examined for each genotype/timepoint--3 indicates the peptides was detected in all 3 samples…
Table S12	Sensitivity analysis for sample missingness in proteomics	Differential expression analysis was implemented in DESeq2, examining elav>TauR406W flies (versus batch-matched elav controls) using our age-adjusted regression model and comparing results for 2 alternate datasets filtered based on missingness. Columns are designated as follows: Unique.ID = identifier for detected peptides formatted as symbol|ID, where symbol is the protein-coding gene symbol and…

## Sheet: Table S1
Proteomic Sample	Unique Proteins Measured	Overlap with Measured Transcripts
elav control day 1, replicate 1	2233	2053
elav control day 1, replicate 2	2143	1969
elav control day 1, replicate 3	2530	2337
elav control day 10, replicate 1	2514	2324
elav control day 10, replicate 2	2468	2283
elav control day 10, replicate 3	2532	2340
elav control day 20, replicate 1	2525	2331
elav control day 20, replicate 2	2536	2342
elav control day 20, replicate 3	2500	2310
elav > TauWT day 1, replicate 1	2490	2305
elav > TauWT day 1, replicate 2	2350	2164
elav > TauWT day 1, replicate 3	2298	2112
elav > TauWT day 10, replicate 1	2489	2302
elav > TauWT day 10, replicate 2	2158	1986
elav > TauWT day 10, replicate 3	2527	2334
elav > TauWT day 20, replicate 1	1789	1640
elav > TauWT day 20, replicate 2	2514	2319
elav > TauWT day 20, replicate 3	2490	2302
elav > TauR406W day 1, replicate 1	1517	1389
elav > TauR406W day 1, replicate 2	2150	1975
elav > TauR406W day 1, replicate 3	2510	2319
elav > TauR406W day 10, replicate 1	1825	1671
elav > TauR406W day 10, replicate 2	2527	2337
elav > TauR406W day 10, replicate 3	2349	2164
elav > TauR406W day 20, replicate 1	1599	1463
elav > TauR406W day 20, replicate 2	1465	1338
elav > TauR406W day 20, replicate 3	2193	2021

## Sheet: Table S2
Gene	baseMean	log2FoldChange	lfcSE	stat	pvalue	padj	FC	Genotype	Day	Data Type
CaMKII	45014.4	-0.0144244	0.0892283	-0.161657	0.871576	0.927129	0.990052	TauR406W	1	Transcript
RhoGAP102A	4436.35	-0.125953	0.132781	-0.948575	0.342837	0.517221	0.916398	TauR406W	1	Transcript
eIF4G	23746.5	0.000741699	0.0426612	0.0173858	0.986129	0.993822	1.00051	TauR406W	1	Transcript
zfh2	7031.68	0.24851	0.0808746	3.07278	0.00212074	0.00935952	1.18798	TauR406W	1	Transcript
gw	37216.3	-0.148988	0.0678026	-2.19738	0.0279933	0.0814237	0.901883	TauR406W	1	Transcript
dati	9035.49	-0.144824	0.0920824	-1.57276	0.115774	0.2493	0.90449	TauR406W	1	Transcript
MED26	10072.1	0.0392431	0.0537188	0.730527	0.465068	0.630535	1.02757	TauR406W	1	Transcript
pho	7327.11	-0.0650641	0.0722111	-0.901026	0.367575	0.542463	0.955903	TauR406W	1	Transcript
pan	17967.6	-0.0777327	0.0810537	-0.959027	0.337545	0.512085	0.947546	TauR406W	1	Transcript
Ank	35543.9	-0.0382483	0.0616587	-0.620323	0.535045	0.692653	0.973837	TauR406W	1	Transcript
RpS3A	108868	0.244543	0.0384731	6.35621	2.06798e-10	4.11393e-09	1.18472	TauR406W	1	Transcript
ci	3095.19	0.276828	0.0665567	4.15929	3.19245e-05	0.000239812	1.21153	TauR406W	1	Transcript
PlexB	3984.96	-0.065726	0.0877043	-0.749404	0.453614	0.621933	0.955464	TauR406W	1	Transcript
CR43957	330.551	-0.0564923	0.201377	-0.28053	0.779071	0.868826	0.961599	TauR406W	1	Transcript
CG33978	5487.14	0.555686	0.0522478	10.6356	2.03511e-26	2.15105e-24	1.46987	TauR406W	1	Transcript
dpr7	11562.8	-0.174637	0.0771439	-2.26378	0.0235877	0.0712559	0.885991	TauR406W	1	Transcript
CG32000	45112.2	-0.16203	0.0704729	-2.29918	0.0214946	0.0661138	0.893766	TauR406W	1	Transcript
CG1674	20871.9	-0.182781	0.107445	-1.70116	0.0889137	0.20381	0.881003	TauR406W	1	Transcript
Arl4	7081.47	-0.120267	0.0567982	-2.11744	0.0342229	0.0958276	0.920018	TauR406W	1	Transcript
CG31999	5545.45	0.12033	0.097529	1.23379	0.217281	0.387222	1.08698	TauR406W	1	Transcript
Crk	9808.51	-0.055705	0.0577575	-0.964462	0.334814	0.509303	0.962124	TauR406W	1	Transcript
CG31998	8754.73	-0.00696816	0.0668332	-0.104262	0.916962	0.953936	0.995182	TauR406W	1	Transcript
CG2316	15799.1	-0.0404353	0.0496487	-0.81443	0.415399	0.587635	0.972361	TauR406W	1	Transcript
CG31997	6500.25	0.588229	0.0648006	9.07752	1.11077e-19	6.45727e-18	1.5034	TauR406W	1	Transcript
CG32006	691.444	0.208948	0.120305	1.73682	0.0824197	0.192638	1.15585	TauR406W	1	Transcript
yellow-h	3050.88	0.691848	0.0832494	8.31054	9.52648e-17	3.9874e-15	1.61535	TauR406W	1	Transcript
CR44441	70.3607	2.41982	0.430648	5.61902	1.92041e-08	2.86664e-07	5.35104	TauR406W	1	Transcript
CR45198	85.9299	0.508096	0.311909	1.62899	0.103316	0.22808	1.42217	TauR406W	1	Transcript
CR43956	59.2668	-0.885698	0.450952	-1.96406	0.0495228	0.12811	0.541226	TauR406W	1	Transcript
PMCA	59922.1	-0.133425	0.0701368	-1.90235	0.0571256	0.143589	0.911665	TauR406W	1	Transcript
Zip102B	6425.49	-0.160464	0.0756526	-2.12107	0.0339162	0.0951218	0.894737	TauR406W	1	Transcript
CG32850	5423.48	-0.0274251	0.0581234	-0.471843	0.637039	0.772134	0.98117	TauR406W	1	Transcript
Rad23	7046.12	0.0199276	0.0593624	0.335694	0.737101	0.842104	1.01391	TauR406W	1	Transcript
NfI	14932.8	-0.00218356	0.0848261	-0.0257416	0.979463	0.98901	0.998488	TauR406W	1	Transcript
Hcf	10179.7	-0.0338049	0.0944417	-0.357945	0.720385	0.830462	0.976841	TauR406W	1	Transcript
Syt7	19971.5	-0.1009	0.0691492	-1.45916	0.144521	0.292847	0.932451	TauR406W	1	Transcript
CR45125	63.5805	0.508211	0.354905	1.43196	0.152154	0.303554	1.42229	TauR406W	1	Transcript
CR44023	242.733	-0.190624	0.209231	-0.911071	0.362258	0.536846	0.876226	TauR406W	1	Transcript
Asator	28287.4	-0.0501482	0.0781742	-0.641493	0.521203	0.680401	0.965837	TauR406W	1	Transcript
CaMKI	37692.3	0.12322	0.0861717	1.42994	0.152734	0.304306	1.08916	TauR406W	1	Transcript
bip2	14838.6	-0.0454963	0.0602467	-0.755166	0.450149	0.619459	0.968956	TauR406W	1	Transcript
lgs	10009.8	-0.122822	0.0769401	-1.59634	0.110413	0.240201	0.918389	TauR406W	1	Transcript
CR45126	303.353	-0.292566	0.175547	-1.6666	0.0955937	0.215441	0.816448	TauR406W	1	Transcript
CR44024	6419.2	0.138954	0.0800788	1.73522	0.0827016	0.192995	1.10111	TauR406W	1	Transcript
CG33941	1225.59	0.326168	0.0790874	4.12414	3.72119e-05	0.000274602	1.25368	TauR406W	1	Transcript
Ekar	7766.49	0.0657434	0.0868621	0.756871	0.449127	0.618377	1.04662	TauR406W	1	Transcript
Eph	17366.4	-0.0806467	0.0665343	-1.21211	0.225472	0.395928	0.945634	TauR406W	1	Transcript
onecut	20174.8	-0.121877	0.0888808	-1.37124	0.170301	0.329839	0.918991	TauR406W	1	Transcript
ND-49	32005.9	-0.231584	0.038081	-6.08134	1.19181e-09	2.09951e-08	0.851699	TauR406W	1	Transcript
Pur-alpha	28282.8	-0.0505475	0.0659984	-0.765889	0.443742	0.613439	0.96557	TauR406W	1	Transcript
Thd1	12703.8	0.0274165	0.0791584	0.34635	0.72908	0.836248	1.01919	TauR406W	1	Transcript
Gat	19394.2	0.781363	0.0865252	9.03047	1.7094e-19	9.61677e-18	1.71875	TauR406W	1	Transcript
CG1909	18912.4	-0.272786	0.0743018	-3.67133	0.000241294	0.00144115	0.827719	TauR406W	1	Transcript
Ephrin	9577.27	0.134317	0.0784413	1.71232	0.0868371	0.200323	1.09757	TauR406W	1	Transcript
mav	5439.83	-0.084426	0.0474822	-1.77805	0.0753949	0.1796	0.94316	TauR406W	1	Transcript
bt	57173.8	-0.237559	0.0896682	-2.64932	0.00806545	0.0293656	0.848179	TauR406W	1	Transcript
CG11360	6841.18	0.148489	0.088467	1.67846	0.0932566	0.211312	1.10841	TauR406W	1	Transcript
Slip1	9675.65	-0.089504	0.0754204	-1.18674	0.235332	0.406789	0.939846	TauR406W	1	Transcript
ey	3131.17	-0.729513	0.101364	-7.19698	6.15592e-13	1.76481e-11	0.603108	TauR406W	1	Transcript
myo	8283.38	0.614404	0.0564514	10.8838	1.37738e-27	1.61943e-25	1.53093	TauR406W	1	Transcript
Gyf	19538.1	-0.129448	0.0501305	-2.58222	0.00981683	0.0347508	0.914181	TauR406W	1	Transcript
unc-13	71161.2	-0.0675902	0.117559	-0.574949	0.565326	0.716171	0.954231	TauR406W	1	Transcript
Sox102F	4952.98	-0.188502	0.0901128	-2.09184	0.0364526	0.100724	0.877516	TauR406W	1	Transcript
fd102C	548.667	-0.0370057	0.179327	-0.206359	0.83651	0.905726	0.974676	TauR406W	1	Transcript
CR44029	980.492	0.0491076	0.130796	0.375451	0.707325	0.820833	1.03462	TauR406W	1	Transcript
CR43425	438.861	-0.11588	0.163128	-0.710358	0.477482	0.641877	0.92282	TauR406W	1	Transcript
fuss	738.374	0.303031	0.124932	2.42557	0.0152845	0.0502313	1.23373	TauR406W	1	Transcript
ATPsynbeta	249311	-0.140553	0.0334481	-4.20213	2.64418e-05	0.00020285	0.907171	TauR406W	1	Transcript
toy	8435.62	-0.206445	0.0686166	-3.00868	0.00262383	0.0112293	0.86667	TauR406W	1	Transcript
4E-T	7865.38	-0.143006	0.0682507	-2.09531	0.0361439	0.100135	0.90563	TauR406W	1	Transcript
mGluR	7203.41	-0.0980404	0.0892767	-1.09816	0.272134	0.444376	0.934301	TauR406W	1	Transcript
CG11076	4910.96	-0.134072	0.0634326	-2.11361	0.0345485	0.0965916	0.911256	TauR406W	1	Transcript
PlexA	14920.4	0.0670397	0.0732988	0.914608	0.360397	0.534671	1.04756	TauR406W	1	Transcript
CG11077	1967.56	0.0914392	0.0670764	1.36321	0.172816	0.333091	1.06543	TauR406W	1	Transcript
CR44030	1358.89	1.0684	0.0875076	12.2093	2.77419e-34	5.09284e-32	2.09711	TauR406W	1	Transcript
CR44031	115.786	0.105657	0.342696	0.308311	0.757846	0.856732	1.07598	TauR406W	1	Transcript
CG32017	21220.8	-0.0413904	0.091049	-0.454595	0.649401	0.781072	0.971718	TauR406W	1	Transcript
sv	3085.76	-0.22945	0.0975734	-2.35156	0.0186948	0.0591542	0.85296	TauR406W	1	Transcript
Arf102F	6774.76	0.108832	0.0380346	2.86138	0.00421797	0.0168204	1.07835	TauR406W	1	Transcript
Cals	39991.8	-0.0198981	0.0665442	-0.299021	0.764924	0.860304	0.986302	TauR406W	1	Transcript
apolpp	114324	0.478412	0.191233	2.50172	0.0123592	0.0420984	1.39321	TauR406W	1	Transcript
CG11155	37387.4	0.0342115	0.0716468	0.477502	0.633005	0.768578	1.024	TauR406W	1	Transcript
Zyx	12492.6	-0.114752	0.0640661	-1.79115	0.0732687	0.175684	0.923541	TauR406W	1	Transcript
Actbeta	9505.11	-0.0446084	0.0835085	-0.534178	0.593218	0.739245	0.969553	TauR406W	1	Transcript
Kif3C	1547.57	0.388298	0.0955347	4.06447	4.81423e-05	0.000345278	1.30885	TauR406W	1	Transcript
Dyrk3	11656.2	0.0257205	0.0883056	0.291267	0.770847	0.864075	1.01799	TauR406W	1	Transcript
Mitf	5108.2	0.272185	0.0840049	3.2401	0.00119486	0.00572222	1.20764	TauR406W	1	Transcript
PIP4K	12930.3	-0.182069	0.0595664	-3.05658	0.00223881	0.00979795	0.881438	TauR406W	1	Transcript
Cadps	46403.5	-0.165068	0.0817027	-2.02035	0.043347	0.115474	0.891886	TauR406W	1	Transcript
CG33521	15928.8	-0.124212	0.0845652	-1.46883	0.141879	0.288992	0.917505	TauR406W	1	Transcript
if	9171.83	0.103368	0.0823651	1.25499	0.209482	0.377609	1.07428	TauR406W	1	Transcript
CG1387	68.9817	1.57194	1.24697	1.26061	0.207451	0.375176	2.97304	TauR406W	1	Transcript
rg	175.302	-0.269938	0.236235	-1.14267	0.253177	0.42568	0.829355	TauR406W	1	Transcript
CBP	343.567	0.267428	0.170608	1.5675	0.116998	0.251182	1.20366	TauR406W	1	Transcript
Fas2	8572.49	0.23216	0.0769469	3.01715	0.00255164	0.0109607	1.17459	TauR406W	1	Transcript
csw	23577	-0.040183	0.0960917	-0.418174	0.67582	0.800838	0.972532	TauR406W	1	Transcript
CG1677	9588.93	-0.353976	0.0735725	-4.81125	1.49989e-06	1.53871e-05	0.782425	TauR406W	1	Transcript
mldr	304.859	-0.0715126	0.188072	-0.380241	0.703766	0.817973	0.95164	TauR406W	1	Transcript
N	2101.56	0.412499	0.0983176	4.19557	2.72186e-05	0.000207894	1.33099	TauR406W	1	Transcript
CR44779	236.349	0.38367	0.200341	1.91508	0.0554818	0.140165	1.30466	TauR406W	1	Transcript
mgl	7863.56	0.388838	0.0873862	4.44966	8.60082e-06	7.42708e-05	1.30934	TauR406W	1	Transcript
NFAT	9328.06	-0.0922755	0.121844	-0.757324	0.448856	0.618084	0.938042	TauR406W	1	Transcript
Drak	6490.95	0.0909634	0.0626082	1.4529	0.146251	0.295724	1.06508	TauR406W	1	Transcript
CG11138	5738.84	-0.151354	0.101383	-1.49289	0.135466	0.280142	0.900405	TauR406W	1	Transcript
CG32687	5192.49	-0.323535	0.0789869	-4.09605	4.20257e-05	0.00030433	0.79911	TauR406W	1	Transcript
CG8184	9345.06	-0.175324	0.0629611	-2.78464	0.00535877	0.0206916	0.885569	TauR406W	1	Transcript
CG5321	1314.15	0.796611	0.257297	3.09608	0.00196096	0.00875405	1.73702	TauR406W	1	Transcript
Socs16D	6622.09	0.00218348	0.0731411	0.029853	0.976184	0.987464	1.00151	TauR406W	1	Transcript
CG17167	598.335	0.880167	0.140632	6.25867	3.88278e-10	7.45493e-09	1.84059	TauR406W	1	Transcript
CG34401	4210.3	-0.124992	0.0986003	-1.26766	0.204919	0.372269	0.917009	TauR406W	1	Transcript
RhoGAP1A	9651.41	-0.0899093	0.0671707	-1.33852	0.180727	0.343341	0.939582	TauR406W	1	Transcript
CG32816	648.843	0.608129	0.124982	4.86573	1.14034e-06	1.1885e-05	1.52428	TauR406W	1	Transcript
CG43867	9396.48	-0.33686	0.0707898	-4.75859	1.94952e-06	1.94852e-05	0.791763	TauR406W	1	Transcript
tw	337.454	0.444988	0.181446	2.45245	0.0141885	0.0472981	1.3613	TauR406W	1	Transcript
CG13377	1949.65	0.498316	0.141156	3.53025	0.000415161	0.00231941	1.41256	TauR406W	1	Transcript
Hmt4-20	9272.65	-0.208569	0.0747657	-2.78964	0.00527663	0.0204346	0.865395	TauR406W	1	Transcript
arg	137.187	-0.063453	0.444343	-0.142802	0.886447	0.934493	0.956971	TauR406W	1	Transcript
CR43906	434.784	-0.184337	0.23724	-0.777003	0.437157	0.607347	0.880054	TauR406W	1	Transcript
Hr4	79.4198	-0.555837	0.322036	-1.72601	0.0843456	0.195523	0.680262	TauR406W	1	Transcript
futsch	39848.4	-0.13431	0.0787143	-1.7063	0.0879526	0.20205	0.911105	TauR406W	1	Transcript
prage	1188.44	0.566698	0.116193	4.87723	1.07584e-06	1.1269e-05	1.48113	TauR406W	1	Transcript
Mur2B	1497.07	0.441982	0.260685	1.69546	0.0899877	0.205731	1.35847	TauR406W	1	Transcript
DAAM	6802.44	-0.363154	0.0740219	-4.90603	9.29364e-07	9.90312e-06	0.777463	TauR406W	1	Transcript
trol	30225	0.192888	0.0860225	2.24229	0.0249424	0.0745067	1.14305	TauR406W	1	Transcript
kirre	2078	-0.0479751	0.0932885	-0.514266	0.607066	0.749539	0.967293	TauR406W	1	Transcript
pcx	2773.89	-0.0568301	0.0750298	-0.757434	0.44879	0.618084	0.961374	TauR406W	1	Transcript
Seipin	714.172	0.262847	0.133118	1.97454	0.0483201	0.125646	1.19984	TauR406W	1	Transcript
CG2841	5742.22	0.313851	0.0706175	4.44438	8.81446e-06	7.56641e-05	1.24302	TauR406W	1	Transcript
CG2938	2358.45	-0.0823419	0.0908253	-0.906597	0.36462	0.53943	0.944523	TauR406W	1	Transcript
DIP-alpha	1103.34	-0.192192	0.106791	-1.7997	0.0719074	0.173014	0.875275	TauR406W	1	Transcript
dnc	14632.1	-0.100297	0.0813707	-1.2326	0.217726	0.387727	0.932841	TauR406W	1	Transcript
HIP	1395.92	0.0698083	0.0828025	0.84307	0.39919	0.572443	1.04958	TauR406W	1	Transcript
Parg	930.906	-0.15374	0.103917	-1.47945	0.139021	0.285071	0.898917	TauR406W	1	Transcript
CG42594	1816.38	-0.362433	0.107261	-3.37899	0.000727527	0.0037706	0.777851	TauR406W	1	Transcript
bi	1540.94	-0.109655	0.132032	-0.830517	0.406247	0.578792	0.92681	TauR406W	1	Transcript
norpA	113066	0.15843	0.0755272	2.09766	0.0359355	0.0996367	1.11607	TauR406W	1	Transcript
Proc-R	3085.88	0.207232	0.0866236	2.39232	0.0167422	0.0540251	1.15447	TauR406W	1	Transcript
Ca-alpha1T	26574.8	-0.232068	0.0929322	-2.49718	0.0125187	0.0425173	0.851414	TauR406W	1	Transcript
SK	19102.8	0.168602	0.0862142	1.95562	0.0505098	0.130289	1.12397	TauR406W	1	Transcript
CG42492	36061	-0.0502951	0.103134	-0.487669	0.625785	0.763208	0.965739	TauR406W	1	Transcript
CG42699	2223.75	-0.254826	0.107038	-2.38069	0.0172801	0.0554491	0.838088	TauR406W	1	Transcript
CG3097	3389.8	-0.207424	0.13682	-1.51604	0.12951	0.271583	0.866082	TauR406W	1	Transcript
CR45668	66.3398	-0.546278	0.383177	-1.42565	0.153968	0.306298	0.684785	TauR406W	1	Transcript
CG9650	1080.34	-0.329859	0.118323	-2.78778	0.00530712	0.0205224	0.795614	TauR406W	1	Transcript
CG34417	24469.2	0.0250566	0.0774831	0.323382	0.746406	0.848679	1.01752	TauR406W	1	Transcript
Sxl	18809.2	0.0846303	0.0656346	1.28942	0.197254	0.364121	1.06042	TauR406W	1	Transcript
Pink1	14940.8	0.0270605	0.109254	0.247684	0.804379	0.885822	1.01893	TauR406W	1	Transcript
CG14431	2405.92	-0.434849	0.104425	-4.16422	3.12415e-05	0.000235506	0.739771	TauR406W	1	Transcript
iav	311.101	0.364244	0.162951	2.23531	0.0253973	0.0755422	1.28721	TauR406W	1	Transcript
CG1632	4471.15	-0.292187	0.0849578	-3.43921	0.000583424	0.00310797	0.816663	TauR406W	1	Transcript
cyr	970.839	0.20606	0.131258	1.56989	0.11644	0.250383	1.15353	TauR406W	1	Transcript
Pdp	2535.42	-0.244638	0.064795	-3.77556	0.000159649	0.00100094	0.844028	TauR406W	1	Transcript
rdgA	67787.4	0.0415922	0.0648382	0.641476	0.521213	0.680401	1.02925	TauR406W	1	Transcript
Nost	3527.43	0.239296	0.0689572	3.47021	0.000520055	0.00281697	1.18042	TauR406W	1	Transcript
Nrg	12080.1	0.471007	0.0642328	7.33281	2.25374e-13	6.91587e-12	1.38608	TauR406W	1	Transcript
mei-P26	12425	0.00438577	0.119981	0.036554	0.970841	0.984483	1.00304	TauR406W	1	Transcript
Lim1	1789.29	-0.194342	0.126381	-1.53774	0.124111	0.262151	0.873971	TauR406W	1	Transcript
CG34408	8820.3	-0.19556	0.0882462	-2.21608	0.0266863	0.0785722	0.873234	TauR406W	1	Transcript
RhoU	609.385	0.0069316	0.115831	0.0598422	0.952281	0.974421	1.00482	TauR406W	1	Transcript
CG32698	2110.31	0.000890897	0.096518	0.00923038	0.992635	0.996827	1.00062	TauR406W	1	Transcript
Cubn	2092.34	-0.406518	0.105597	-3.84971	0.000118256	0.000768112	0.754442	TauR406W	1	Transcript
l(1)G0289	19128.8	0.175796	0.057506	3.05701	0.00223557	0.00979607	1.12959	TauR406W	1	Transcript
dlg1	25276.7	-0.0883997	0.0707838	-1.24887	0.211713	0.380059	0.940565	TauR406W	1	Transcript
CG43347	4236.71	-0.628954	0.123487	-5.09328	3.51925e-07	4.08264e-06	0.646645	TauR406W	1	Transcript
CG44422	4284.04	0.0582537	0.1322	0.440649	0.659467	0.789369	1.0412	TauR406W	1	Transcript
ras	9249.82	-0.22759	0.0548535	-4.14904	3.33874e-05	0.000249322	0.854061	TauR406W	1	Transcript
Ork1	2039.46	0.103899	0.137189	0.757346	0.448843	0.618084	1.07467	TauR406W	1	Transcript
CG15199	261.506	-0.0783512	0.226917	-0.345286	0.72988	0.836801	0.947139	TauR406W	1	Transcript
CG42339	2369.96	-0.492675	0.0796832	-6.18292	6.29263e-10	1.15926e-08	0.710706	TauR406W	1	Transcript
CR44054	101.26	0.354194	0.373232	0.94899	0.342626	0.516977	1.27827	TauR406W	1	Transcript
Ten-a	13910.5	-0.0583317	0.0896208	-0.650872	0.515129	0.675139	0.960374	TauR406W	1	Transcript
Pkcdelta	5636.45	0.0217702	0.167813	0.129729	0.896781	0.941499	1.0152	TauR406W	1	Transcript
Ptp10D	5124.61	0.152725	0.0618787	2.46813	0.0135821	0.0455086	1.11167	TauR406W	1	Transcript
CkIIbeta	9533.9	0.0905367	0.0565234	1.60176	0.10921	0.237897	1.06477	TauR406W	1	Transcript
CG10362	5669.1	-0.235624	0.0759708	-3.1015	0.00192542	0.00861376	0.849318	TauR406W	1	Transcript
mew	2515.27	0.154041	0.094868	1.62374	0.104432	0.229817	1.11268	TauR406W	1	Transcript
Pde9	3885.81	0.00817471	0.0787807	0.103765	0.917355	0.954101	1.00568	TauR406W	1	Transcript
Smr	3228.81	-0.134518	0.102316	-1.31473	0.1886	0.354065	0.910974	TauR406W	1	Transcript
Neto	1638.32	0.044099	0.161893	0.272395	0.785318	0.873246	1.03104	TauR406W	1	Transcript
CG43313	727.706	0.363185	0.178934	2.02971	0.0423856	0.113404	1.28626	TauR406W	1	Transcript
CG12716	80.1041	-1.081	0.861044	-1.25545	0.209314	0.377426	0.4727	TauR406W	1	Transcript
mamo	8507.53	0.000513698	0.0869806	0.00590589	0.995288	0.997895	1.00036	TauR406W	1	Transcript
dpr8	4937.73	-0.234653	0.103906	-2.25831	0.0239261	0.0721923	0.849889	TauR406W	1	Transcript
Lsd-2	19341.2	0.861731	0.0361015	23.8697	6.32652e-126	1.10335e-122	1.81722	TauR406W	1	Transcript
HDAC6	11861	0.490532	0.0607459	8.07515	6.7396e-16	2.69173e-14	1.40496	TauR406W	1	Transcript
pdgy	11065.5	0.29575	0.0752474	3.93037	8.48144e-05	0.000571841	1.22752	TauR406W	1	Transcript
rut	15976.4	-0.366956	0.0921746	-3.9811	6.85984e-05	0.000473179	0.775417	TauR406W	1	Transcript
CG15642	418.334	-0.242793	0.142205	-1.70734	0.0877593	0.201694	0.845108	TauR406W	1	Transcript
CR44998	375.668	0.558041	0.166014	3.36142	0.00077544	0.0039756	1.47227	TauR406W	1	Transcript
para	21117.5	-0.0334372	0.137876	-0.242517	0.80838	0.888165	0.97709	TauR406W	1	Transcript
disco-r	1778.26	-0.0231143	0.0993011	-0.23277	0.81594	0.893003	0.984106	TauR406W	1	Transcript
eIF5	70.5777	0.0428351	0.341399	0.125469	0.900152	0.943901	1.03014	TauR406W	1	Transcript
CG9992	1429.2	-0.085292	0.075297	-1.13274	0.257323	0.429584	0.942594	TauR406W	1	Transcript
mthl1	1693.72	-0.0079354	0.0745702	-0.106415	0.915253	0.953051	0.994515	TauR406W	1	Transcript
baz	4562.54	0.238989	0.0688099	3.47318	0.000514332	0.00279148	1.18017	TauR406W	1	Transcript
chas	4574.92	0.187527	0.0691529	2.71177	0.00669247	0.0250798	1.13881	TauR406W	1	Transcript
CG12994	1343.13	-0.365883	0.115023	-3.18095	0.00146794	0.00681178	0.775994	TauR406W	1	Transcript
Fim	10719.4	0.0530859	0.0473998	1.11996	0.26273	0.435415	1.03748	TauR406W	1	Transcript
CG5445	4184.7	0.148744	0.0951451	1.56334	0.117972	0.252394	1.1086	TauR406W	1	Transcript
CG45002	10815.1	-0.0791086	0.104371	-0.757953	0.448479	0.617973	0.946642	TauR406W	1	Transcript
CR44754	425.717	0.201616	0.270153	0.746305	0.455483	0.623302	1.14999	TauR406W	1	Transcript
Hayan	999.812	0.198636	0.168286	1.18035	0.237861	0.408961	1.14761	TauR406W	1	Transcript
Sh	37637.6	-0.005089	0.102195	-0.049797	0.960284	0.97871	0.996479	TauR406W	1	Transcript
CG33639	2556.32	-0.240414	0.109901	-2.18755	0.0287024	0.0830133	0.846502	TauR406W	1	Transcript
Ada3	1671.4	-0.0856041	0.111558	-0.767348	0.442875	0.612752	0.94239	TauR406W	1	Transcript
CG7536	3881.48	0.0842553	0.0661524	1.27365	0.202786	0.37	1.06014	TauR406W	1	Transcript
CG6123	4472.08	-0.0537061	0.126538	-0.424427	0.671254	0.797186	0.963458	TauR406W	1	Transcript
Vav	4073.35	-0.111048	0.0921194	-1.20548	0.228018	0.399061	0.925915	TauR406W	1	Transcript
CoRest	4288.57	-0.145291	0.131589	-1.10412	0.26954	0.441861	0.904197	TauR406W	1	Transcript
CG14223	454.65	-0.045051	0.143809	-0.313269	0.754076	0.854152	0.969256	TauR406W	1	Transcript
CG43759	1261	-0.00296384	0.132579	-0.0223552	0.982165	0.991014	0.997948	TauR406W	1	Transcript
kek5	2584.63	0.0368078	0.0894425	0.411525	0.680688	0.802831	1.02584	TauR406W	1	Transcript
CG8010	829.828	0.0273012	0.128945	0.211727	0.83232	0.902788	1.0191	TauR406W	1	Transcript
RhoGAP18B	5465.72	0.348861	0.0815661	4.27704	1.89397e-05	0.000149913	1.27356	TauR406W	1	Transcript
CG1504	291.535	-0.213559	0.215723	-0.989971	0.322188	0.497768	0.862407	TauR406W	1	Transcript
Dop2R	2541.94	-0.498315	0.136623	-3.64738	0.000264933	0.00156979	0.707933	TauR406W	1	Transcript
Sdic2	304.988	0.384982	0.159269	2.41717	0.0156416	0.0511842	1.30584	TauR406W	1	Transcript
shakB	6095.73	0.248652	0.0928793	2.67715	0.00742516	0.0273196	1.1881	TauR406W	1	Transcript
DIP1	27439.7	-0.0837228	0.0796617	-1.05098	0.293268	0.467941	0.94362	TauR406W	1	Transcript
CG32521	22743.4	0.198531	0.0589285	3.36901	0.000754383	0.00388287	1.14753	TauR406W	1	Transcript
bbx	74.55	-0.231021	0.458438	-0.503931	0.61431	0.753945	0.852032	TauR406W	1	Transcript
CR44997	51.1642	0.218451	0.497282	0.439289	0.660452	0.790277	1.16348	TauR406W	1	Transcript
tyn	1651.62	-0.0908756	0.149267	-0.608811	0.54265	0.699297	0.938953	TauR406W	1	Transcript
CG17707	237.357	0.454242	0.186386	2.4371	0.0148054	0.0489492	1.37006	TauR406W	1	Transcript
CG42376	2519.83	-0.173897	0.0749351	-2.32063	0.0203066	0.0630156	0.886445	TauR406W	1	Transcript
G9a	4463.74	-0.0806084	0.0941642	-0.85604	0.391976	0.56473	0.945659	TauR406W	1	Transcript
CG3038	357.51	0.173419	0.15311	1.13264	0.257364	0.429584	1.12773	TauR406W	1	Transcript
cin	2666.98	-0.200083	0.0548985	-3.6446	0.000267812	0.00158327	0.870501	TauR406W	1	Transcript
CR45473	670.94	-0.179455	0.140654	-1.27586	0.202006	0.369144	0.883037	TauR406W	1	Transcript
CG13375	3905.34	0.041008	0.100793	0.406853	0.684116	0.804974	1.02883	TauR406W	1	Transcript
ewg	8379.99	-0.198397	0.115002	-1.72516	0.0844981	0.195643	0.871518	TauR406W	1	Transcript
CG3777	1039.6	0.532614	0.189042	2.81744	0.00484085	0.0189878	1.44655	TauR406W	1	Transcript
CG12470	190.038	1.73416	1.28092	1.35384	0.175788	0.337451	3.32686	TauR406W	1	Transcript
Or1a	64.1292	-0.206622	0.337039	-0.613049	0.539844	0.697571	0.866564	TauR406W	1	Transcript
y	55.0925	1.27733	0.384098	3.32553	0.000882519	0.00443123	2.42389	TauR406W	1	Transcript
CG13373	186.218	0.30549	0.219748	1.39018	0.164473	0.32145	1.23584	TauR406W	1	Transcript
CG32817	62.0059	0.0119172	0.364871	0.0326615	0.973945	0.98591	1.00829	TauR406W	1	Transcript
elav	12074.7	-0.0945702	0.0939457	-1.00665	0.314104	0.490053	0.936551	TauR406W	1	Transcript
svr	23665.6	-0.154347	0.064296	-2.40057	0.0163696	0.0530807	0.898539	TauR406W	1	Transcript
CG3176	220.17	0.0651899	0.218589	0.298231	0.765527	0.860323	1.04622	TauR406W	1	Transcript
CG17896	10853.7	0.0174932	0.0396828	0.440826	0.659339	0.789306	1.0122	TauR406W	1	Transcript
CG17778	2597.5	-0.105689	0.148391	-0.712237	0.476318	0.641136	0.929361	TauR406W	1	Transcript
CG3156	1325.45	-0.161556	0.0794588	-2.03321	0.0420318	0.112688	0.89406	TauR406W	1	Transcript
CG18273	1140.74	-0.101111	0.139129	-0.726747	0.467381	0.632688	0.932315	TauR406W	1	Transcript
Cyp4g1	2385.52	-0.0621725	0.783898	-0.0793121	0.936784	0.96605	0.957821	TauR406W	1	Transcript
ebo	3343.45	-0.0964121	0.0996074	-0.967921	0.333084	0.50829	0.935356	TauR406W	1	Transcript
CR44892	109.326	0.275612	0.291024	0.947045	0.343616	0.517796	1.21051	TauR406W	1	Transcript
CG4293	1043.62	-0.107324	0.11821	-0.907907	0.363928	0.53871	0.928309	TauR406W	1	Transcript
CG13366	5943.76	-0.189465	0.0917474	-2.06507	0.0389162	0.106019	0.876931	TauR406W	1	Transcript
Roc1a	5145.88	-0.0174906	0.0557449	-0.313762	0.753702	0.854098	0.98795	TauR406W	1	Transcript
Vsp37A	3482.78	-0.111085	0.0618333	-1.79652	0.0724116	0.173916	0.925892	TauR406W	1	Transcript
RpL36	50667.7	0.138251	0.0803541	1.72052	0.0853376	0.197298	1.10057	TauR406W	1	Transcript
CG17829	772.23	-0.226814	0.131008	-1.73129	0.0833995	0.194237	0.85452	TauR406W	1	Transcript
CG13364	2673.35	0.0456544	0.127358	0.358472	0.71999	0.830282	1.03215	TauR406W	1	Transcript
CG13367	812.222	-0.0451238	0.156855	-0.287678	0.773593	0.865651	0.969207	TauR406W	1	Transcript
CG13369	2134.34	-0.00268465	0.0645078	-0.0416174	0.966804	0.982102	0.998141	TauR406W	1	Transcript
CG13365	1327.31	-0.25945	0.108771	-2.38529	0.0170657	0.0549464	0.835406	TauR406W	1	Transcript
Dredd	1636.31	-0.0175218	0.103649	-0.169049	0.865758	0.922911	0.987928	TauR406W	1	Transcript
su(sable)	4204.97	-0.0596977	0.0930392	-0.64164	0.521107	0.680401	0.959465	TauR406W	1	Transcript
Appl	52022.7	-0.202593	0.0757296	-2.67521	0.00746816	0.0274488	0.868987	TauR406W	1	Transcript
l(1)1Bi	636.886	-0.085741	0.170695	-0.502306	0.615452	0.755259	0.9423	TauR406W	1	Transcript
SkpA	10933.2	0.0421308	0.0311286	1.35344	0.175915	0.337632	1.02963	TauR406W	1	Transcript
fz3	571.66	0.000827074	0.14376	0.00575315	0.99541	0.997895	1.00057	TauR406W	1	Transcript
sdk	4092.38	0.0894829	0.0807873	1.10763	0.26802	0.440276	1.06399	TauR406W	1	Transcript
CG5273	30650.9	0.0873271	0.0580869	1.50339	0.132739	0.276249	1.0624	TauR406W	1	Transcript
CG5254	2359.74	0.300824	0.0896163	3.35679	0.000788516	0.00402882	1.23185	TauR406W	1	Transcript
RpL22	6424.11	-0.465787	0.205869	-2.26254	0.0236641	0.0714636	0.724076	TauR406W	1	Transcript
CR42491	1381.86	-0.256129	0.197716	-1.29544	0.195167	0.36155	0.837331	TauR406W	1	Transcript
snoRNA:Psi18S-531	196.853	-0.259148	0.259301	-0.999409	0.317596	0.493515	0.835581	TauR406W	1	Transcript
snoRNA:Psi28S-2179	87.1729	-0.222208	0.35005	-0.634789	0.525566	0.684105	0.857252	TauR406W	1	Transcript
CG3713	338.805	1.32735	0.18001	7.3738	1.6583e-13	5.21094e-12	2.50942	TauR406W	1	Transcript
Sec22	4004.85	-0.0364722	0.0832889	-0.437899	0.661459	0.791165	0.975036	TauR406W	1	Transcript
CG16989	3036.5	0.296163	0.0545515	5.42905	5.6655e-08	7.67924e-07	1.22787	TauR406W	1	Transcript
CG13360	3582.61	0.918223	0.178063	5.15674	2.51288e-07	3.012e-06	1.88979	TauR406W	1	Transcript
Rbf	2650.2	-0.0710934	0.0806059	-0.881988	0.377783	0.551576	0.951916	TauR406W	1	Transcript
CG42259	586.621	0.737279	0.193975	3.80089	0.000144177	0.000916567	1.66703	TauR406W	1	Transcript
su(w[a])	22225.3	-0.254976	0.0880534	-2.8957	0.00378313	0.0153974	0.838001	TauR406W	1	Transcript
TRAM	2240.53	-0.0673579	0.228483	-0.294804	0.768143	0.862245	0.954384	TauR406W	1	Transcript
CG3711	8256.47	-0.371304	0.0758913	-4.89257	9.95255e-07	1.05729e-05	0.773084	TauR406W	1	Transcript
CG33082	138.136	0.104755	0.254736	0.41123	0.680904	0.802836	1.07531	TauR406W	1	Transcript
CG32815	4301.74	-0.379726	0.10246	-3.7061	0.000210472	0.00127674	0.768583	TauR406W	1	Transcript
CG3021	778.897	-0.177465	0.112481	-1.57773	0.114628	0.247363	0.884256	TauR406W	1	Transcript
CDC45L	854.184	-0.063627	0.104229	-0.610454	0.541561	0.69862	0.956855	TauR406W	1	Transcript
CG11638	4506.38	-0.151773	0.0964393	-1.57377	0.115541	0.248974	0.900143	TauR406W	1	Transcript
CG3699	252.939	-0.820465	0.435122	-1.8856	0.0593492	0.148005	0.566259	TauR406W	1	Transcript
CG3703	4080.82	-0.262113	0.0904146	-2.89901	0.00374343	0.0152536	0.833866	TauR406W	1	Transcript
mus81	195.245	-0.292905	0.274788	-1.06593	0.286454	0.460084	0.816257	TauR406W	1	Transcript
CG3704	1056.34	0.204331	0.11492	1.77803	0.0753996	0.1796	1.15215	TauR406W	1	Transcript
MED22	684.489	-0.0363631	0.141171	-0.257583	0.796729	0.88138	0.97511	TauR406W	1	Transcript
CG3655	5110.04	0.350409	0.0853923	4.10352	4.0691e-05	0.000295483	1.27492	TauR406W	1	Transcript
CG11378	2083.64	0.101298	0.0969785	1.04454	0.296234	0.470997	1.07274	TauR406W	1	Transcript
eIF4E-7	50.2762	1.78921	1.51185	1.18345	0.23663	0.407856	3.45625	TauR406W	1	Transcript
CG14629	9441.66	1.19901	0.216731	5.53223	3.16179e-08	4.51364e-07	2.29582	TauR406W	1	Transcript
Atf3	3360.35	0.370978	0.0727902	5.09654	3.4592e-07	4.02638e-06	1.29323	TauR406W	1	Transcript
CG3638	6580.92	0.0451153	0.0843755	0.534697	0.592859	0.738885	1.03177	TauR406W	1	Transcript
CG11398	383.596	-0.0797069	0.158002	-0.504467	0.613933	0.753832	0.94625	TauR406W	1	Transcript
CG32812	50.3986	0.475912	0.547923	0.868575	0.38508	0.558176	1.3908	TauR406W	1	Transcript
CG11403	296.267	0.0969104	0.223671	0.433273	0.664817	0.793359	1.06948	TauR406W	1	Transcript
CG11382	138.753	-0.0589048	0.437149	-0.134748	0.892811	0.938461	0.959993	TauR406W	1	Transcript
CG11381	224.227	1.64636	1.91215	0.861001	0.389237	0.56235	3.13044	TauR406W	1	Transcript
CG11380	84.685	-2.44467	0.343097	-7.1253	1.03851e-12	2.92123e-11	0.183688	TauR406W	1	Transcript
Tsp2A	107.33	-0.381737	0.353095	-1.08112	0.279646	0.452694	0.767513	TauR406W	1	Transcript
CG11412	2988.26	-0.152304	0.0775126	-1.9649	0.0494262	0.127987	0.899812	TauR406W	1	Transcript
CG11448	14775.5	-0.204053	0.0814731	-2.50454	0.0122611	0.0418189	0.868109	TauR406W	1	Transcript
CG12773	2677.55	0.0967852	0.0864771	1.1192	0.263054	0.435686	1.06939	TauR406W	1	Transcript
MTPAP	767.841	-0.282669	0.103384	-2.73418	0.00625355	0.0236919	0.822069	TauR406W	1	Transcript
AMPKalpha	13292	-0.126698	0.0900273	-1.40733	0.159329	0.313918	0.915925	TauR406W	1	Transcript
ssx	7056.13	-0.139097	0.0853589	-1.62956	0.103195	0.227958	0.908087	TauR406W	1	Transcript
CG32813	2403.96	-0.354206	0.15555	-2.27712	0.0227793	0.0693722	0.7823	TauR406W	1	Transcript
CG3719	4323.38	-0.0906778	0.0513934	-1.76439	0.0776671	0.183847	0.939081	TauR406W	1	Transcript
CG11417	653.919	0.050873	0.123762	0.411056	0.681032	0.802836	1.03589	TauR406W	1	Transcript
CG11409	282.608	0.0543331	0.231893	0.234302	0.81475	0.89258	1.03838	TauR406W	1	Transcript
fs(1)N	117.944	-0.20755	0.518354	-0.400401	0.688861	0.808252	0.866007	TauR406W	1	Transcript
pck	1945.69	0.3574	0.0910323	3.92608	8.63408e-05	0.00058101	1.28112	TauR406W	1	Transcript
Nmdar2	5830.67	-0.0903436	0.123016	-0.734407	0.462701	0.628792	0.939299	TauR406W	1	Transcript
CG14777	2811.45	-0.168739	0.0583414	-2.89228	0.00382462	0.015536	0.88962	TauR406W	1	Transcript
sta	55350.7	0.116525	0.029163	3.99565	6.45161e-05	0.000448989	1.08412	TauR406W	1	Transcript
Rab27	957.108	-0.557049	0.184728	-3.0155	0.00256555	0.0110114	0.679691	TauR406W	1	Transcript
CG32808	227.49	-0.535213	0.232379	-2.30319	0.0212681	0.0654751	0.690057	TauR406W	1	Transcript
inc	4802.48	-0.0488687	0.077323	-0.632007	0.527382	0.685958	0.966694	TauR406W	1	Transcript
CG14795	218.433	-0.00926266	0.230274	-0.0402246	0.967914	0.982753	0.9936	TauR406W	1	Transcript
rush	3207.54	0.0761156	0.101674	0.748621	0.454085	0.622175	1.05418	TauR406W	1	Transcript
CG14780	56.1077	-1.54024	0.485667	-3.17139	0.00151709	0.00700566	0.343828	TauR406W	1	Transcript
CG14778	462.233	-0.296059	0.148541	-1.99312	0.0462486	0.121594	0.814474	TauR406W	1	Transcript
O-fut2	483.401	0.0870059	0.172301	0.504965	0.613583	0.753668	1.06216	TauR406W	1	Transcript
Ns3	1143.37	-0.0989011	0.126034	-0.784716	0.43262	0.603431	0.933744	TauR406W	1	Transcript
Lrpprc2	2141.91	-0.348792	0.0864959	-4.03246	5.5195e-05	0.000390244	0.785241	TauR406W	1	Transcript
CG14785	187.628	0.123674	0.403982	0.306138	0.7595	0.857418	1.08951	TauR406W	1	Transcript
br	3129.27	-0.0280873	0.131718	-0.213237	0.831142	0.902089	0.98072	TauR406W	1	Transcript
a6	1042.17	-0.370623	0.14009	-2.6456	0.00815459	0.0296386	0.773448	TauR406W	1	Transcript
CG32809	16003.5	-0.30532	0.114233	-2.67279	0.00752241	0.0276191	0.809263	TauR406W	1	Transcript
hfw	2350.28	0.579533	0.0898193	6.45221	1.10233e-10	2.30695e-09	1.49437	TauR406W	1	Transcript
CG14798	109.063	-1.44957	0.290738	-4.98584	6.16918e-07	6.78804e-06	0.366129	TauR406W	1	Transcript
CG3740	915.828	-0.0148139	0.0957822	-0.154662	0.877088	0.930422	0.989784	TauR406W	1	Transcript
dor	1725.37	-0.0455081	0.0778161	-0.584816	0.558672	0.711358	0.968948	TauR406W	1	Transcript
b6	312.833	0.413331	0.18405	2.24575	0.0247198	0.0739471	1.33176	TauR406W	1	Transcript
Adar	17290.9	-0.00570595	0.0891462	-0.0640066	0.948965	0.972382	0.996053	TauR406W	1	Transcript
Scgdelta	2186.57	-0.432798	0.105009	-4.12152	3.76379e-05	0.000277159	0.740823	TauR406W	1	Transcript
deltaCOP	4740.83	-0.0262098	0.0666406	-0.393302	0.694097	0.812056	0.981997	TauR406W	1	Transcript
MED18	820.771	-0.0253845	0.119998	-0.21154	0.832466	0.902788	0.982559	TauR406W	1	Transcript
CG11596	1437.6	-0.066368	0.0847133	-0.783443	0.433367	0.60407	0.955039	TauR406W	1	Transcript
Ocrl	5765.71	-0.143281	0.0974602	-1.47015	0.141521	0.288445	0.905458	TauR406W	1	Transcript
Edem1	3813.68	0.00245705	0.0882496	0.0278421	0.977788	0.988081	1.0017	TauR406W	1	Transcript
CG32803	975.592	0.144128	0.0871685	1.65344	0.0982411	0.220129	1.10506	TauR406W	1	Transcript
arm	26428.9	-0.174119	0.0696311	-2.50059	0.0123987	0.0421917	0.886309	TauR406W	1	Transcript
mRpL16	1370.47	-0.242376	0.0834196	-2.9055	0.00366667	0.0149934	0.845352	TauR406W	1	Transcript
CG14806	2334.98	-0.226227	0.0742968	-3.04491	0.00232748	0.0101267	0.854868	TauR406W	1	Transcript
CG14818	3666.54	-0.0303654	0.0622775	-0.487582	0.625846	0.763208	0.979172	TauR406W	1	Transcript
CG14812	1517.36	0.100605	0.115619	0.870148	0.384219	0.557895	1.07222	TauR406W	1	Transcript
CG3857	312.113	0.0308159	0.17211	0.179048	0.8579	0.918295	1.02159	TauR406W	1	Transcript
eIF2B-epsilon	1388.79	0.0355964	0.0831859	0.427914	0.668714	0.795536	1.02498	TauR406W	1	Transcript
CG32801	121.456	-0.0934199	0.33028	-0.282851	0.777291	0.867489	0.937298	TauR406W	1	Transcript
trr	2668.75	-0.212365	0.108843	-1.95111	0.0510441	0.131279	0.863121	TauR406W	1	Transcript
Pex5	2785.73	0.115961	0.0713799	1.62455	0.104258	0.229655	1.0837	TauR406W	1	Transcript
CG14814	319.254	-0.172912	0.16029	-1.07875	0.2807	0.453924	0.88705	TauR406W	1	Transcript
CG3587	450.632	0.185143	0.151995	1.21809	0.22319	0.393061	1.13693	TauR406W	1	Transcript
CG14805	1194.65	-0.0843788	0.0972988	-0.867213	0.385826	0.55893	0.943191	TauR406W	1	Transcript
CG14817	1511.67	-0.144762	0.119183	-1.21462	0.22451	0.394816	0.904529	TauR406W	1	Transcript
Vps26	4278.01	-0.0117591	0.0740467	-0.158807	0.873821	0.928762	0.991882	TauR406W	1	Transcript
Pgam5	842.375	0.0342087	0.112177	0.304952	0.760403	0.858252	1.024	TauR406W	1	Transcript
Rbcn-3B	9096.99	-0.0555543	0.0783478	-0.709073	0.478279	0.642371	0.962225	TauR406W	1	Transcript
CG14803	669.618	0.0629231	0.161376	0.389916	0.696598	0.813187	1.04458	TauR406W	1	Transcript
mip130	1608.44	-0.0710993	0.108968	-0.652476	0.514094	0.674979	0.951912	TauR406W	1	Transcript
CG4199	5466.14	0.482216	0.121889	3.9562	7.61519e-05	0.000520139	1.39689	TauR406W	1	Transcript
moody	4272.86	0.607176	0.0627424	9.67727	3.76628e-22	2.77538e-20	1.52327	TauR406W	1	Transcript
Actn	30003.9	-0.296899	0.0613581	-4.83879	1.30631e-06	1.35473e-05	0.814	TauR406W	1	Transcript
east	9370.75	-0.154433	0.0770032	-2.00554	0.0449051	0.118598	0.898485	TauR406W	1	Transcript
Unc-76	18305.8	-0.061001	0.0808009	-0.754954	0.450277	0.619552	0.958599	TauR406W	1	Transcript
CG4325	123.667	-0.0027975	0.523962	-0.00533912	0.99574	0.998029	0.998063	TauR406W	1	Transcript
usp	3531.03	-0.0908638	0.0653518	-1.39038	0.164413	0.32145	0.93896	TauR406W	1	Transcript
CG16903	1770.5	-0.0238691	0.0793718	-0.300725	0.763625	0.860098	0.983591	TauR406W	1	Transcript
CG4025	1899.44	0.251814	0.0757247	3.32539	0.000882958	0.00443131	1.1907	TauR406W	1	Transcript
CG4045	671.224	-0.0974884	0.159984	-0.609364	0.542283	0.699065	0.934659	TauR406W	1	Transcript
Rtca	1266.52	-0.16542	0.1581	-1.0463	0.295424	0.470233	0.891669	TauR406W	1	Transcript
CG4281	2126.23	-0.00570817	0.108018	-0.0528447	0.957856	0.97751	0.996051	TauR406W	1	Transcript
Sik2	5371.18	-0.213758	0.0806354	-2.65092	0.00802728	0.029247	0.862288	TauR406W	1	Transcript
CG4313	768.071	-0.484611	0.111323	-4.35319	1.34174e-05	0.000110117	0.71469	TauR406W	1	Transcript
CG4406	1967.59	-0.22425	0.0703118	-3.18937	0.00142583	0.00665176	0.85604	TauR406W	1	Transcript
mir-4954	51.4571	-0.0141864	0.433945	-0.0326916	0.973921	0.98591	0.990215	TauR406W	1	Transcript
ph-d	1899.83	-0.257914	0.102493	-2.51642	0.0118555	0.0408077	0.836296	TauR406W	1	Transcript
ph-p	3426.54	-0.154721	0.0901886	-1.71553	0.0862482	0.199096	0.898306	TauR406W	1	Transcript
CG3630	8583.95	-0.597299	0.0423391	-14.1075	3.41515e-45	9.92669e-43	0.66099	TauR406W	1	Transcript
Cyp4d14	120.226	-0.434858	0.34606	-1.2566	0.2089	0.376754	0.739767	TauR406W	1	Transcript
Pgd	4097.01	-0.0636901	0.119807	-0.531605	0.594999	0.740758	0.956814	TauR406W	1	Transcript
SmydA-8	10036.7	-0.347723	0.0993761	-3.49906	0.000466902	0.00256465	0.785823	TauR406W	1	Transcript
Cyp4d1	264.249	1.0401	0.506708	2.05266	0.0401054	0.108724	2.05637	TauR406W	1	Transcript
wapl	3938.98	-0.210735	0.09016	-2.33734	0.0194213	0.0610283	0.864097	TauR406W	1	Transcript
D2hgdh	5303.69	0.0469905	0.078427	0.599163	0.549064	0.704958	1.03311	TauR406W	1	Transcript
CG17777	545.778	-0.61044	0.171122	-3.56728	0.000360706	0.00206366	0.654997	TauR406W	1	Transcript
CG17776	1077.41	-0.152532	0.135924	-1.12218	0.261785	0.434536	0.89967	TauR406W	1	Transcript
CG18031	308.755	0.713147	0.216754	3.29012	0.00100145	0.00494299	1.63938	TauR406W	1	Transcript
ND-B14.5A	6133.66	-0.254953	0.0553721	-4.60436	4.13735e-06	3.83805e-05	0.838014	TauR406W	1	Transcript
Cyp4ae1	896.394	-0.378278	0.115232	-3.28274	0.00102804	0.00505281	0.769355	TauR406W	1	Transcript
Cyp4d2	2854.95	0.324036	0.117695	2.75317	0.00590209	0.0225071	1.25183	TauR406W	1	Transcript
Mct1	1356.18	0.0965071	0.233011	0.414175	0.678746	0.80213	1.06918	TauR406W	1	Transcript
Nmd3	1674.43	0.1837	0.0957762	1.91802	0.0551089	0.13929	1.13579	TauR406W	1	Transcript
bcn92	1461.29	-0.0109161	0.0794953	-0.137317	0.89078	0.937456	0.992462	TauR406W	1	Transcript
Vinc	12146.3	-0.269838	0.0983964	-2.74236	0.00610002	0.0231774	0.829413	TauR406W	1	Transcript
pn	1777.73	-0.0531744	0.074396	-0.714749	0.474764	0.63962	0.963813	TauR406W	1	Transcript
CR44690	625.184	0.0669828	0.133983	0.499937	0.61712	0.756684	1.04752	TauR406W	1	Transcript
CR45479	904.985	0.138072	0.185881	0.742799	0.457604	0.624195	1.10043	TauR406W	1	Transcript
Raf	3095.64	-0.207054	0.0825177	-2.5092	0.0121004	0.04146	0.866305	TauR406W	1	Transcript
Vml	194.903	-3.89277	0.494185	-7.87714	3.34965e-15	1.26082e-13	0.0673226	TauR406W	1	Transcript
CG2918	7961.49	-0.0886512	0.119064	-0.744566	0.456534	0.624059	0.940402	TauR406W	1	Transcript
Ilp6	2125.51	1.17797	0.134841	8.73604	2.4142e-18	1.18048e-16	2.26259	TauR406W	1	Transcript
mRpL14	1007.69	-0.259656	0.125484	-2.06924	0.0385234	0.105276	0.835287	TauR406W	1	Transcript
CG2865	2705.13	0.0830707	0.132107	0.628816	0.52947	0.687795	1.05927	TauR406W	1	Transcript
CG2924	6217.11	-0.0635599	0.0667891	-0.951651	0.341274	0.515542	0.9569	TauR406W	1	Transcript
CG3191	1461.14	0.29363	0.0850468	3.45257	0.000555274	0.00297816	1.22572	TauR406W	1	Transcript
CG14050	96.6675	0.487795	0.35362	1.37944	0.167761	0.326231	1.4023	TauR406W	1	Transcript
CG3071	1126.45	-0.0315569	0.127372	-0.247753	0.804325	0.885822	0.978364	TauR406W	1	Transcript
temp	3265.74	0.0391328	0.0747201	0.523725	0.60047	0.744008	1.0275	TauR406W	1	Transcript
CG3078	5669.79	-0.251268	0.1113	-2.25758	0.0239718	0.0722676	0.840157	TauR406W	1	Transcript
CG3091	4567.58	0.853407	0.0782472	10.9066	1.07241e-27	1.27519e-25	1.80676	TauR406W	1	Transcript
Or2a	51.6111	0.079473	0.399722	0.198821	0.842403	0.909292	1.05663	TauR406W	1	Transcript
fs(1)K10	1541.76	-0.0384044	0.085181	-0.450856	0.652093	0.783231	0.973731	TauR406W	1	Transcript
crn	1781.71	0.0470242	0.0795265	0.591303	0.554318	0.708141	1.03313	TauR406W	1	Transcript
kz	707.155	-0.161431	0.128986	-1.25154	0.210739	0.378836	0.894138	TauR406W	1	Transcript
z	2043.72	-0.283089	0.0982007	-2.88276	0.00394209	0.0159328	0.82183	TauR406W	1	Transcript
boi	439.356	-0.138499	0.138795	-0.99787	0.318342	0.494233	0.908464	TauR406W	1	Transcript
PsGEF	20079.3	-0.244652	0.0869821	-2.81268	0.00491311	0.019255	0.844019	TauR406W	1	Transcript
tko	1230.05	-0.241492	0.106578	-2.26588	0.023459	0.0709465	0.84587	TauR406W	1	Transcript
gt	500.497	-0.186985	0.247918	-0.754222	0.450716	0.619912	0.87844	TauR406W	1	Transcript
CG13759	593.278	-0.0383052	0.202619	-0.18905	0.850054	0.913522	0.973798	TauR406W	1	Transcript
egh	9210.32	0.130394	0.0627437	2.0782	0.0376905	0.103419	1.09459	TauR406W	1	Transcript
eIF3ga	7429.97	0.194585	0.0663966	2.93065	0.00338256	0.014068	1.1444	TauR406W	1	Transcript
CG13760	2371.02	-0.177554	0.0997169	-1.78058	0.0749817	0.178924	0.884201	TauR406W	1	Transcript
Vha36-3	979.398	0.0875967	0.102404	0.855401	0.392329	0.565084	1.0626	TauR406W	1	Transcript
Pdfr	4043.59	-0.300822	0.108273	-2.77837	0.00546323	0.0210328	0.81179	TauR406W	1	Transcript
Tsp3A	968.862	0.129395	0.102411	1.26349	0.206413	0.374075	1.09384	TauR406W	1	Transcript
Klp3A	273.571	0.580498	0.397725	1.45955	0.144415	0.292746	1.49536	TauR406W	1	Transcript
wds	1067.79	-0.114235	0.126079	-0.90606	0.364904	0.53962	0.923872	TauR406W	1	Transcript
Zw10	1405.82	0.00229884	0.103075	0.0223027	0.982207	0.991014	1.00159	TauR406W	1	Transcript
Smyd3	1611.52	0.0200053	0.148996	0.134268	0.893191	0.93873	1.01396	TauR406W	1	Transcript
sgg	27045.5	0.000299841	0.0799447	0.0037506	0.997007	0.998534	1.00021	TauR406W	1	Transcript
Csat	995.862	-0.30793	0.14743	-2.08865	0.0367388	0.101421	0.8078	TauR406W	1	Transcript
Syx4	2148.09	0.126345	0.0874255	1.44517	0.148409	0.298875	1.09152	TauR406W	1	Transcript
per	3780.78	0.000814013	0.100915	0.00806633	0.993564	0.997568	1.00056	TauR406W	1	Transcript
PI4KIIIalpha	17390.2	-0.182456	0.0699069	-2.60999	0.00905447	0.0324584	0.881201	TauR406W	1	Transcript
CG2658	2853.36	-0.26176	0.0811648	-3.22504	0.00125954	0.00598538	0.83407	TauR406W	1	Transcript
crm	1487.85	-0.00878272	0.124762	-0.0703957	0.943879	0.970285	0.993931	TauR406W	1	Transcript
CG2694	540.244	-0.0476198	0.143848	-0.331043	0.740612	0.844407	0.967531	TauR406W	1	Transcript
CG2712	381.269	-0.135823	0.169202	-0.802728	0.422132	0.593628	0.91015	TauR406W	1	Transcript
ttm50	1823.65	-0.24887	0.0722356	-3.44525	0.00057053	0.00304904	0.841555	TauR406W	1	Transcript
CG2701	2637.86	-0.150449	0.0691956	-2.17426	0.0296857	0.0853258	0.90097	TauR406W	1	Transcript
CG2685	920.529	-0.10851	0.143985	-0.753621	0.451077	0.620164	0.927546	TauR406W	1	Transcript
CG2681	1856.33	-0.656725	0.0748047	-8.77919	1.64655e-18	8.20451e-17	0.634317	TauR406W	1	Transcript
CG2680	1738.72	-0.41779	0.0763773	-5.47009	4.49815e-08	6.21778e-07	0.74857	TauR406W	1	Transcript
eIF2B-beta	2361.21	-0.110506	0.0620345	-1.78137	0.0748518	0.178661	0.926263	TauR406W	1	Transcript
CG2662	274.412	-0.179454	0.181984	-0.986099	0.324085	0.499959	0.883037	TauR406W	1	Transcript
CG2650	249.715	0.710738	0.460392	1.54377	0.122645	0.260018	1.63664	TauR406W	1	Transcript
brv3	80.8338	-0.434931	0.403032	-1.07915	0.280522	0.453901	0.739729	TauR406W	1	Transcript
HLH3B	107.332	-0.205512	0.317048	-0.648205	0.516852	0.676381	0.867231	TauR406W	1	Transcript
fs(1)Ya	73.9437	-0.601697	0.453717	-1.32615	0.18479	0.348907	0.658978	TauR406W	1	Transcript
dwg	1013.13	-0.155702	0.118993	-1.30849	0.190706	0.356818	0.897695	TauR406W	1	Transcript
CG32795	4126.08	-0.0370732	0.0568471	-0.652156	0.514301	0.674979	0.97463	TauR406W	1	Transcript
w	5553.82	0.529616	0.18865	2.8074	0.00499434	0.0195222	1.44355	TauR406W	1	Transcript
CG3603	577.783	0.137968	0.205743	0.670587	0.502484	0.664518	1.10035	TauR406W	1	Transcript
CG3588	2780.16	0.957365	0.210942	4.53852	5.66501e-06	5.08477e-05	1.94176	TauR406W	1	Transcript
CG14419	2965.54	1.81119	0.194955	9.29026	1.5391e-20	9.64381e-19	3.50931	TauR406W	1	Transcript
rst	977.925	-0.124819	0.0984756	-1.26751	0.204971	0.3723	0.917119	TauR406W	1	Transcript
CG18508	1854.63	0.00678285	0.107183	0.063283	0.949541	0.972497	1.00471	TauR406W	1	Transcript
CG3939	1034.98	0.136314	0.111194	1.22592	0.220229	0.390458	1.09909	TauR406W	1	Transcript
Fcp3C	76.3808	0.23027	0.350505	0.656966	0.511203	0.672323	1.17305	TauR406W	1	Transcript
Myc	2252.65	0.951971	0.0942375	10.1018	5.42191e-24	4.6504e-22	1.93451	TauR406W	1	Transcript
CG10804	6452.11	-0.285652	0.103485	-2.76032	0.00577443	0.0220283	0.820371	TauR406W	1	Transcript
CG10803	2460.43	0.185423	0.102913	1.80175	0.0715849	0.172344	1.13715	TauR406W	1	Transcript
CG10802	2659.28	-0.0987423	0.0609534	-1.61996	0.10524	0.231108	0.933847	TauR406W	1	Transcript
CG12206	120.556	1.12091	0.349995	3.20265	0.00136168	0.00639814	2.17485	TauR406W	1	Transcript
Gas8	65.6864	0.331582	0.557236	0.595046	0.551812	0.706702	1.25839	TauR406W	1	Transcript
CG14270	867.811	-0.221151	0.156283	-1.41506	0.15705	0.310892	0.857881	TauR406W	1	Transcript
CG16782	164.692	1.38101	1.25397	1.10131	0.27076	0.443177	2.60451	TauR406W	1	Transcript
ppk8	50.8228	-0.382454	0.470945	-0.8121	0.416734	0.58841	0.767131	TauR406W	1	Transcript
CG2875	529.615	0.175543	0.159576	1.10006	0.271308	0.443519	1.12939	TauR406W	1	Transcript
AstA-R1	917.784	0.0246129	0.101234	0.243128	0.807906	0.888009	1.01721	TauR406W	1	Transcript
MRE16	9918.34	0.224573	0.138047	1.62679	0.103782	0.228819	1.16843	TauR406W	1	Transcript
Tlk	5914.29	-0.063727	0.0770079	-0.827538	0.407932	0.580052	0.956789	TauR406W	1	Transcript
Mnt	3196.58	0.102956	0.0705702	1.45892	0.144587	0.292915	1.07397	TauR406W	1	Transcript
HIP-R	1687.04	0.0363114	0.0729414	0.497817	0.618613	0.757273	1.02549	TauR406W	1	Transcript
Crg-1	1353.55	-0.0364781	0.126609	-0.288116	0.773258	0.865388	0.975032	TauR406W	1	Transcript
Rala	3133.23	0.208233	0.0625429	3.32945	0.000870173	0.00437975	1.15527	TauR406W	1	Transcript
CR45102	2480.51	0.14908	0.12247	1.21728	0.223499	0.393389	1.10886	TauR406W	1	Transcript
CG42541	5842.2	-0.209788	0.0919831	-2.28072	0.022565	0.0688397	0.864664	TauR406W	1	Transcript
ec	788.233	0.0112707	0.100159	0.112528	0.910405	0.950461	1.00784	TauR406W	1	Transcript
CG2930	2110.35	0.317696	0.0613738	5.17641	2.26193e-07	2.74262e-06	1.24634	TauR406W	1	Transcript
yin	3652.86	0.268232	0.11705	2.29159	0.0219291	0.0671935	1.20433	TauR406W	1	Transcript
VhaAC39-1	19565	-0.0469355	0.0425519	-1.10302	0.27002	0.442391	0.96799	TauR406W	1	Transcript
roX1	56348.1	-0.110984	0.103185	-1.07558	0.282116	0.45523	0.925956	TauR406W	1	Transcript
Vap33	19037.4	0.0703057	0.0795871	0.883381	0.377031	0.551012	1.04994	TauR406W	1	Transcript
CG6428	1524.34	-0.0818536	0.0730315	-1.1208	0.262374	0.4351	0.944843	TauR406W	1	Transcript
CG2941	563.933	0.0613744	0.163796	0.3747	0.707884	0.821208	1.04346	TauR406W	1	Transcript
lva	11522.7	0.0491989	0.0619169	0.794596	0.426848	0.598411	1.03469	TauR406W	1	Transcript
tyf	7691	-0.0171795	0.0899054	-0.191084	0.84846	0.912371	0.988163	TauR406W	1	Transcript
CG43689	1574.69	-0.363009	0.135006	-2.68884	0.00717016	0.0265451	0.777541	TauR406W	1	Transcript
Tip60	1293.72	0.0230472	0.0958326	0.240494	0.809947	0.889394	1.0161	TauR406W	1	Transcript
GlcAT-I	1534.9	-0.0924729	0.0739333	-1.25076	0.211021	0.379208	0.937914	TauR406W	1	Transcript
cib	4905.73	0.67521	0.0721417	9.3595	8.01185e-21	5.17506e-19	1.59683	TauR406W	1	Transcript
Nsun2	1024.28	-0.00372882	0.139985	-0.0266373	0.978749	0.988581	0.997419	TauR406W	1	Transcript
CG6379	2013.08	-0.203374	0.063484	-3.20354	0.00135748	0.00638124	0.868517	TauR406W	1	Transcript
brn	313.322	-0.00530177	0.16	-0.0331361	0.973566	0.98591	0.996332	TauR406W	1	Transcript
Xpac	572.684	-0.109364	0.118603	-0.922105	0.356474	0.531124	0.926997	TauR406W	1	Transcript
CG2982	997.982	0.125448	0.128661	0.97503	0.329546	0.504516	1.09085	TauR406W	1	Transcript
Muc4B	134.796	2.48129	1.67485	1.48151	0.138472	0.284311	5.58398	TauR406W	1	Transcript
CG15579	52.1902	0.198878	0.670055	0.296808	0.766613	0.861174	1.14781	TauR406W	1	Transcript
CG15572	68.7765	2.19526	1.65268	1.3283	0.184079	0.347941	4.57971	TauR406W	1	Transcript
CG15570	366.646	-0.743491	1.80951	-0.410879	0.681161	0.802836	0.597292	TauR406W	1	Transcript
mei-9	473.879	-0.0664475	0.159038	-0.41781	0.676086	0.800838	0.954987	TauR406W	1	Transcript
mRpL33	729.522	0.0875697	0.200471	0.43682	0.662242	0.791391	1.06258	TauR406W	1	Transcript
CG43134	1010.69	-1.82089	0.544939	-3.34147	0.000833373	0.00421479	0.283046	TauR406W	1	Transcript
CR44957	73.5258	-0.206828	0.404006	-0.511943	0.608691	0.75057	0.86644	TauR406W	1	Transcript
CG3626	3738.29	-0.0519665	0.0769765	-0.675096	0.499615	0.662355	0.964621	TauR406W	1	Transcript
rb	3552.07	-0.0901485	0.0965698	-0.933506	0.350559	0.524521	0.939426	TauR406W	1	Transcript
Usf	3697.96	-0.0751614	0.0730514	-1.02888	0.303534	0.478557	0.949236	TauR406W	1	Transcript
CG11444	2886.04	0.12794	0.0817431	1.56515	0.117547	0.251948	1.09273	TauR406W	1	Transcript
CG3527	634.232	-0.173913	0.117711	-1.47746	0.139554	0.285874	0.886435	TauR406W	1	Transcript
CG11436	687.508	-0.290055	0.124043	-2.33834	0.0193695	0.0609023	0.817871	TauR406W	1	Transcript
CG15912	526.675	-0.153704	0.16491	-0.932052	0.351309	0.525157	0.898939	TauR406W	1	Transcript
CG3568	400.498	-0.341754	0.188211	-1.8158	0.0694004	0.168259	0.789081	TauR406W	1	Transcript
CHOp24	4413	0.0964492	0.0644475	1.49656	0.134509	0.278572	1.06914	TauR406W	1	Transcript
CG3556	13863.2	-0.108753	0.0800212	-1.35905	0.17413	0.334945	0.927389	TauR406W	1	Transcript
CG3009	5368.01	-0.776082	0.155829	-4.98033	6.34752e-07	6.96962e-06	0.583951	TauR406W	1	Transcript
HLH4C	60.8894	0.062517	0.488329	0.128022	0.898131	0.942349	1.04429	TauR406W	1	Transcript
peb	2038.04	-0.124274	0.111449	-1.11508	0.264818	0.437053	0.917466	TauR406W	1	Transcript
l(1)G0334	32263.8	-0.201662	0.0328227	-6.14399	8.04738e-10	1.45688e-08	0.869548	TauR406W	1	Transcript
ctp	47774.8	0.00471631	0.0741237	0.0636275	0.949267	0.972486	1.00327	TauR406W	1	Transcript
rap	4271.92	-0.21785	0.0727411	-2.99486	0.00274567	0.0116839	0.859846	TauR406W	1	Transcript
Cbp80	2137.67	-0.029383	0.0715652	-0.410577	0.681383	0.802836	0.979839	TauR406W	1	Transcript
CG12179	460.174	0.221526	0.179962	1.23096	0.218337	0.388484	1.16597	TauR406W	1	Transcript
CG7024	137.877	0.161068	0.731214	0.220274	0.825657	0.899124	1.11811	TauR406W	1	Transcript
CG15473	62.4203	-0.30345	0.482631	-0.628741	0.529518	0.687795	0.810312	TauR406W	1	Transcript
Torsin	1444.79	0.0620057	0.0908963	0.682159	0.495139	0.658089	1.04392	TauR406W	1	Transcript
CG3081	70.0493	0.232295	0.346776	0.669871	0.50294	0.66491	1.1747	TauR406W	1	Transcript
Pp2C1	3641.68	-0.202571	0.0649398	-3.11936	0.00181243	0.00817823	0.869001	TauR406W	1	Transcript
mRpL30	1541.17	-0.106416	0.0932356	-1.14137	0.253716	0.425883	0.928893	TauR406W	1	Transcript
pon	53.0411	0.650005	0.372065	1.74702	0.0806338	0.189607	1.56917	TauR406W	1	Transcript
CG2861	81.3898	0.928101	0.675029	1.37491	0.16916	0.328342	1.90277	TauR406W	1	Transcript
CG44774	3389.05	0.00303104	0.0680085	0.0445686	0.964451	0.980664	1.0021	TauR406W	1	Transcript
CG32772	2841.74	-0.247521	0.154519	-1.60189	0.109181	0.237897	0.842342	TauR406W	1	Transcript
Ptp4E	7150.06	-0.123757	0.0879245	-1.40754	0.159267	0.313873	0.917794	TauR406W	1	Transcript
CG6903	3329.62	0.271677	0.122631	2.2154	0.0267328	0.0786869	1.20721	TauR406W	1	Transcript
CG4041	1608.36	-0.108987	0.091342	-1.19317	0.232802	0.404428	0.927239	TauR406W	1	Transcript
CG6927	65.7429	-0.878201	0.761536	-1.1532	0.248829	0.420696	0.544046	TauR406W	1	Transcript
ovo	907.404	0.136961	0.13418	1.02073	0.307384	0.482663	1.09959	TauR406W	1	Transcript
CG32767	4179.83	0.126333	0.0872996	1.44713	0.147862	0.298001	1.09152	TauR406W	1	Transcript
Rnp4F	2569.05	-0.204898	0.0967088	-2.11871	0.0341146	0.0955671	0.8676	TauR406W	1	Transcript
XRCC1	685.429	-0.00441745	0.134902	-0.0327457	0.973877	0.98591	0.996943	TauR406W	1	Transcript
CG3309	1023.82	-0.083805	0.0847343	-0.989033	0.322647	0.498077	0.943566	TauR406W	1	Transcript
Sas10	594.841	-0.113257	0.143227	-0.790752	0.429089	0.600586	0.924498	TauR406W	1	Transcript
CG4198	76.0103	1.57776	1.47013	1.07321	0.283176	0.456287	2.98507	TauR406W	1	Transcript
TrxT	186.427	1.87668	1.33078	1.41021	0.158478	0.312881	3.6723	TauR406W	1	Transcript
CG3323	80.1726	1.51557	1.30185	1.16416	0.244359	0.41602	2.85911	TauR406W	1	Transcript
CanB	9945.48	-0.246255	0.0542924	-4.53571	5.74106e-06	5.13896e-05	0.843082	TauR406W	1	Transcript
Mcm3	188.097	-0.125715	0.260294	-0.482971	0.629117	0.765598	0.91655	TauR406W	1	Transcript
dhd	644.844	-0.388189	0.371116	-1.04601	0.295559	0.470233	0.764088	TauR406W	1	Transcript
snf	2225.44	0.00896643	0.0653853	0.137132	0.890926	0.937515	1.00623	TauR406W	1	Transcript
Cdk7	570.86	-0.0337145	0.12882	-0.261719	0.793538	0.878779	0.976902	TauR406W	1	Transcript
frma	1673.57	0.503749	0.297789	1.69163	0.0907161	0.207083	1.41789	TauR406W	1	Transcript
Usp16-45	2642.77	0.0333491	0.0711806	0.468514	0.639417	0.773957	1.02339	TauR406W	1	Transcript
spoon	7392	0.0593741	0.0417764	1.42124	0.155248	0.308316	1.04201	TauR406W	1	Transcript
SPR	3600.96	-0.511852	0.0816597	-6.26811	3.65452e-10	7.02958e-09	0.701321	TauR406W	1	Transcript
CG15784	2905.92	0.877327	0.162939	5.38439	7.26907e-08	9.6405e-07	1.83697	TauR406W	1	Transcript
CG16756	1224.14	0.605943	0.236829	2.55856	0.0105105	0.0368633	1.52197	TauR406W	1	Transcript
NAAT1	2083.53	0.869733	0.111111	7.82761	4.97226e-15	1.84503e-13	1.82732	TauR406W	1	Transcript
CR44471	71.3991	-0.0225958	0.323098	-0.0699348	0.944246	0.970382	0.98446	TauR406W	1	Transcript
CR45517	289.421	0.628259	0.187904	3.34351	0.000827246	0.00418583	1.5457	TauR406W	1	Transcript
Vsx2	520.857	-0.605174	0.240935	-2.51178	0.0120125	0.0411994	0.657392	TauR406W	1	Transcript
RhoGAP5A	678.088	0.0401587	0.131907	0.304447	0.760787	0.85833	1.02823	TauR406W	1	Transcript
l(1)G0045	168.344	-0.0214938	0.222706	-0.0965123	0.923114	0.95752	0.985212	TauR406W	1	Transcript
Vsx1	464.606	-0.405732	0.196079	-2.06922	0.0385252	0.105276	0.754853	TauR406W	1	Transcript
CG12730	2820.02	0.312535	0.0548824	5.69463	1.23641e-08	1.91955e-07	1.24189	TauR406W	1	Transcript
Mlc-c	8696.95	0.321659	0.0559738	5.7466	9.10573e-09	1.44586e-07	1.24977	TauR406W	1	Transcript
CG4096	2440.13	-0.732015	0.0850194	-8.60998	7.30757e-18	3.44443e-16	0.602063	TauR406W	1	Transcript
CG42265	5907.81	0.0100487	0.0990559	0.101445	0.919197	0.955447	1.00699	TauR406W	1	Transcript
MAPk-Ak2	6332.34	0.0936083	0.0447536	2.09164	0.0364708	0.100747	1.06704	TauR406W	1	Transcript
CG4078	1608.95	-0.0209339	0.0998537	-0.209645	0.833944	0.903915	0.985595	TauR406W	1	Transcript
IntS6	2090.96	-0.0382641	0.111407	-0.343463	0.73125	0.837819	0.973826	TauR406W	1	Transcript
CG32758	7063.82	-0.0627967	0.0673514	-0.932374	0.351143	0.525081	0.957406	TauR406W	1	Transcript
CG15771	7792.07	0.306058	0.0825159	3.70908	0.000208016	0.00126551	1.23632	TauR406W	1	Transcript
CG33080	3710.86	0.466059	0.0906599	5.14074	2.73657e-07	3.26144e-06	1.38133	TauR406W	1	Transcript
RpL35	32769.3	0.287243	0.0838064	3.42746	0.000609251	0.00322468	1.22031	TauR406W	1	Transcript
Sirt4	1505.14	-0.326953	0.0757681	-4.31518	1.59474e-05	0.00012876	0.797218	TauR406W	1	Transcript
lin-52	831.709	-0.0705237	0.122075	-0.57771	0.56346	0.715019	0.952292	TauR406W	1	Transcript
CG15772	2055.15	-0.194453	0.116519	-1.66885	0.0951466	0.214747	0.873904	TauR406W	1	Transcript
CG3149	1945.34	-0.246941	0.11483	-2.1505	0.031516	0.089542	0.842681	TauR406W	1	Transcript
CG3160	1944.72	-0.158885	0.081857	-1.94101	0.0522569	0.133598	0.895717	TauR406W	1	Transcript
CG4119	2634.55	-0.219356	0.106752	-2.05481	0.039897	0.108255	0.858949	TauR406W	1	Transcript
cv	2615.1	0.356196	0.0759186	4.69182	2.70788e-06	2.60434e-05	1.28005	TauR406W	1	Transcript
Tre1	473.89	0.568497	0.139073	4.08776	4.35549e-05	0.000314533	1.48298	TauR406W	1	Transcript
Rab18	3729.14	0.237282	0.0578144	4.1042	4.05721e-05	0.000294824	1.17877	TauR406W	1	Transcript
CR45520	351.347	-0.150005	0.208382	-0.719855	0.471614	0.636524	0.901247	TauR406W	1	Transcript
CG15765	23448.9	-0.230693	0.0802581	-2.87439	0.00404804	0.0162918	0.852225	TauR406W	1	Transcript
CG16721	11137	0.241616	0.0978283	2.4698	0.0135189	0.0453258	1.18232	TauR406W	1	Transcript
Usp30	3868.19	-0.0895911	0.0548228	-1.63419	0.102218	0.226277	0.939789	TauR406W	1	Transcript
GAA1	2225.36	-0.0283514	0.111235	-0.254878	0.798818	0.882874	0.98054	TauR406W	1	Transcript
CG12239	26996.4	-0.361069	0.0880131	-4.10244	4.08814e-05	0.000296659	0.778588	TauR406W	1	Transcript
mof	569.264	0.0114672	0.20344	0.0563664	0.95505	0.976037	1.00798	TauR406W	1	Transcript
CR44832	4274.42	0.065392	0.0518343	1.26156	0.207108	0.374816	1.04637	TauR406W	1	Transcript
CG3011	3856.25	0.0587613	0.12464	0.471448	0.637321	0.772134	1.04157	TauR406W	1	Transcript
CG4020	154.035	0.00476835	0.28281	0.0168606	0.986548	0.993957	1.00331	TauR406W	1	Transcript
Act5C	69330.4	0.0843685	0.0931358	0.905865	0.365007	0.539697	1.06022	TauR406W	1	Transcript
CG32755	144.489	-0.127408	0.277731	-0.458746	0.646417	0.779443	0.915475	TauR406W	1	Transcript
CG32756	748.3	-0.0408742	0.131106	-0.311765	0.755219	0.854983	0.972066	TauR406W	1	Transcript
CG12236	2412.68	-0.24696	0.112463	-2.19593	0.0280972	0.0816257	0.84267	TauR406W	1	Transcript
mab-21	1290.51	-0.102637	0.11709	-0.876564	0.380724	0.554551	0.931329	TauR406W	1	Transcript
CG4766	1772.5	-0.245626	0.0694426	-3.53711	0.000404536	0.00226974	0.84345	TauR406W	1	Transcript
CG5966	723.339	0.810773	0.340372	2.38202	0.017218	0.0553265	1.75415	TauR406W	1	Transcript
Grip	1067.11	-0.171641	0.182199	-0.942052	0.346166	0.52059	0.887832	TauR406W	1	Transcript
fs(1)M3	192.633	-0.202008	0.542811	-0.372152	0.709779	0.822586	0.86934	TauR406W	1	Transcript
CG6067	2028.47	0.266518	0.252246	1.05658	0.290704	0.464562	1.2029	TauR406W	1	Transcript
CG6041	471.851	-0.446084	0.15512	-2.87575	0.00403075	0.0162409	0.734032	TauR406W	1	Transcript
CG12728	848.013	0.011253	0.143421	0.0784608	0.937461	0.966463	1.00783	TauR406W	1	Transcript
CG3726	2509.26	-0.170261	0.152169	-1.11889	0.263186	0.435686	0.888682	TauR406W	1	Transcript
CR44498	203.245	0.0471724	0.239603	0.196877	0.843924	0.910094	1.03324	TauR406W	1	Transcript
CG5937	5594.09	-0.359581	0.104784	-3.43165	0.000599927	0.003185	0.779391	TauR406W	1	Transcript
Tsp5D	7441.58	0.669275	0.0892251	7.50097	6.33459e-14	2.05854e-12	1.59027	TauR406W	1	Transcript
CG5921	937.447	0.0373996	0.157184	0.237936	0.811931	0.890664	1.02626	TauR406W	1	Transcript
Nep1	2834.08	-0.460681	0.0683318	-6.74183	1.564e-11	3.75361e-10	0.726643	TauR406W	1	Transcript
raptor	2338.22	-0.190637	0.104753	-1.81988	0.0687774	0.167119	0.876219	TauR406W	1	Transcript
CG4660	2322.97	-0.318451	0.136564	-2.33189	0.0197064	0.0617026	0.80193	TauR406W	1	Transcript
CG4666	795.818	0.30092	0.105158	2.86159	0.00421527	0.0168161	1.23193	TauR406W	1	Transcript
MCTS1	1499.66	0.057323	0.079172	0.724031	0.469047	0.634122	1.04053	TauR406W	1	Transcript
rux	838.834	-0.184849	0.0939303	-1.96793	0.0490756	0.127237	0.879741	TauR406W	1	Transcript
Mipp2	378.768	-0.0311263	0.14643	-0.212568	0.831664	0.902378	0.978656	TauR406W	1	Transcript
CG14445	914.237	0.603749	0.168104	3.59151	0.000328767	0.00189335	1.51966	TauR406W	1	Transcript
CG3566	2403.38	0.076036	0.0597254	1.27309	0.202985	0.3703	1.05412	TauR406W	1	Transcript
Ubi-p5E	25462.5	0.354327	0.0675072	5.24872	1.53158e-07	1.91934e-06	1.27839	TauR406W	1	Transcript
schlank	3680.19	0.101729	0.0591891	1.71872	0.0856657	0.197882	1.07306	TauR406W	1	Transcript
Efr	3426.34	0.049454	0.0594335	0.83209	0.405358	0.577962	1.03487	TauR406W	1	Transcript
CG32750	159.469	1.1193	0.227518	4.91961	8.67185e-07	9.27835e-06	2.17242	TauR406W	1	Transcript
Spt6	7166.55	-0.14197	0.0915484	-1.55076	0.120959	0.257154	0.906281	TauR406W	1	Transcript
Rpt4	4107.24	0.07005	0.060807	1.15201	0.249319	0.42099	1.04975	TauR406W	1	Transcript
wuho	1242.77	-0.137405	0.085068	-1.61524	0.106259	0.232809	0.909153	TauR406W	1	Transcript
CG11700	223.61	0.162504	0.31661	0.513261	0.607769	0.750052	1.11923	TauR406W	1	Transcript
CG3781	831.818	-0.0154976	0.101875	-0.152124	0.879089	0.93101	0.989315	TauR406W	1	Transcript
Rbcn-3A	16554.2	-0.200077	0.0792801	-2.52368	0.0116135	0.0401068	0.870504	TauR406W	1	Transcript
dtn	11022.7	-0.18733	0.0817525	-2.29143	0.0219387	0.0672033	0.87823	TauR406W	1	Transcript
vanin-like	251.091	-1.7071	0.412457	-4.13884	3.49064e-05	0.000259787	0.306276	TauR406W	1	Transcript
Top3beta	1723.81	-0.120233	0.0815781	-1.47383	0.140526	0.287046	0.920039	TauR406W	1	Transcript
Spx	541.353	-0.0529666	0.149496	-0.354301	0.723114	0.832278	0.963952	TauR406W	1	Transcript
sqh	8507.57	-0.0160779	0.0448486	-0.358493	0.719974	0.830282	0.988918	TauR406W	1	Transcript
CG15894	4891.36	-0.325801	0.0954414	-3.41362	0.000641062	0.00337089	0.797855	TauR406W	1	Transcript
CG42240	6458.33	0.123838	0.079558	1.55658	0.119571	0.254877	1.08963	TauR406W	1	Transcript
PpV	2080.09	0.00335532	0.065401	0.0513037	0.959084	0.978058	1.00233	TauR406W	1	Transcript
CG3842	1787.97	0.380987	0.149237	2.55289	0.0106833	0.0373754	1.30223	TauR406W	1	Transcript
CG15892	265.993	1.25106	0.538215	2.32446	0.0201006	0.0625804	2.38016	TauR406W	1	Transcript
Marf	22763.1	0.036155	0.0933091	0.387475	0.698404	0.814273	1.02538	TauR406W	1	Transcript
kdn	105375	-0.316074	0.0560138	-5.6428	1.6731e-08	2.52267e-07	0.803253	TauR406W	1	Transcript
CG15891	1557.93	0.192464	0.0942555	2.04194	0.0411576	0.11097	1.14271	TauR406W	1	Transcript
ND-B16.6	13027	-0.239787	0.0401114	-5.97801	2.25876e-09	3.83696e-08	0.846871	TauR406W	1	Transcript
CG3847	2835.87	0.00610349	0.0949302	0.0642945	0.948736	0.972338	1.00424	TauR406W	1	Transcript
CG3823	1925.52	0.197157	0.103099	1.91231	0.0558371	0.140953	1.14644	TauR406W	1	Transcript
CG12219	816.89	-0.195928	0.135087	-1.45038	0.146951	0.296738	0.873011	TauR406W	1	Transcript
CG3815	1022.62	-0.158664	0.109901	-1.4437	0.148824	0.299307	0.895854	TauR406W	1	Transcript
swa	98.6228	-0.77511	0.673901	-1.15018	0.250068	0.421915	0.584344	TauR406W	1	Transcript
CG42340	1895.24	-0.199429	0.129438	-1.54072	0.123384	0.261037	0.870895	TauR406W	1	Transcript
RpL7A	85798.1	0.145917	0.048831	2.98819	0.00280632	0.0119177	1.10643	TauR406W	1	Transcript
CG3342	687.324	0.0221355	0.119327	0.185503	0.852835	0.915101	1.01546	TauR406W	1	Transcript
CG3918	897.193	0.0786249	0.121993	0.644504	0.519249	0.678499	1.05601	TauR406W	1	Transcript
dx	656.294	0.247543	0.118581	2.08754	0.0368396	0.101576	1.18718	TauR406W	1	Transcript
Spat	2886.23	0.851038	0.127774	6.66048	2.72938e-11	6.33265e-10	1.8038	TauR406W	1	Transcript
Pat1	4573.83	-0.0915167	0.0926141	-0.988151	0.323079	0.49848	0.938536	TauR406W	1	Transcript
ND-ASHI	9439.68	-0.116462	0.0859025	-1.35575	0.175178	0.33659	0.922447	TauR406W	1	Transcript
l(1)G0255	19183.3	-0.294958	0.0522032	-5.6502	1.60262e-08	2.43393e-07	0.815096	TauR406W	1	Transcript
Cdc7	4274.58	-0.417965	0.133696	-3.12623	0.00177061	0.00801717	0.74848	TauR406W	1	Transcript
APC7	69.3826	-0.144784	0.508832	-0.284543	0.775995	0.866874	0.904515	TauR406W	1	Transcript
CG3198	6316.68	-0.08725	0.0713255	-1.22327	0.221229	0.391259	0.941315	TauR406W	1	Transcript
Ctr1A	3634.71	0.0298544	0.0775493	0.384973	0.700257	0.815616	1.02091	TauR406W	1	Transcript
CG3224	1668.51	0.344973	0.0731784	4.71413	2.42742e-06	2.35845e-05	1.27013	TauR406W	1	Transcript
CG3226	1297.78	0.181986	0.111024	1.63915	0.101182	0.224934	1.13444	TauR406W	1	Transcript
pigs	11088.9	0.205584	0.0854573	2.40569	0.0161419	0.0524561	1.15315	TauR406W	1	Transcript
Mcm6	364.81	0.0550382	0.17225	0.319525	0.749328	0.8508	1.03889	TauR406W	1	Transcript
pod1	5738.85	0.0694502	0.0798277	0.870002	0.384299	0.557895	1.04932	TauR406W	1	Transcript
CG14442	4588.97	-0.266212	0.0894124	-2.97735	0.0029075	0.0122926	0.8315	TauR406W	1	Transcript
C3G	8257.16	-0.134822	0.115274	-1.16958	0.242169	0.414062	0.910782	TauR406W	1	Transcript
CG14439	3496.8	0.0549106	0.217266	0.252735	0.800473	0.883823	1.03879	TauR406W	1	Transcript
CG14441	3726.96	0.082523	0.0762812	1.08183	0.27933	0.452392	1.05887	TauR406W	1	Transcript
CG14440	2586.95	-0.306717	0.0849525	-3.61045	0.000305666	0.00177589	0.80848	TauR406W	1	Transcript
CG14438	5217.32	-0.17495	0.106114	-1.6487	0.0992101	0.221824	0.885798	TauR406W	1	Transcript
RpL17	32327	0.0878528	0.0324056	2.71103	0.0067074	0.0251113	1.06279	TauR406W	1	Transcript
CG3168	10812.1	0.220562	0.0888819	2.48152	0.0130823	0.0440028	1.16519	TauR406W	1	Transcript
COQ7	2852.02	-0.0787998	0.0823335	-0.95708	0.338527	0.513086	0.946845	TauR406W	1	Transcript
shf	1102.76	1.08921	0.154485	7.05056	1.78197e-12	4.89411e-11	2.12757	TauR406W	1	Transcript
CG3184	616.808	-0.0170437	0.114498	-0.148856	0.881668	0.931891	0.988256	TauR406W	1	Transcript
CR44964	64.4338	-0.161386	0.377522	-0.427488	0.669024	0.795621	0.894166	TauR406W	1	Transcript
CR43496	283.003	0.244423	0.163271	1.49704	0.134384	0.278453	1.18462	TauR406W	1	Transcript
CR43461	114.519	0.540131	0.266237	2.02876	0.0424824	0.113576	1.4541	TauR406W	1	Transcript
CG4558	1882.67	-0.0815638	0.110539	-0.737871	0.460593	0.627206	0.945033	TauR406W	1	Transcript
CG14435	3551.85	0.220597	0.0876824	2.51586	0.0118742	0.0408366	1.16522	TauR406W	1	Transcript
CG43736	5632.75	-0.141461	0.102186	-1.38435	0.166251	0.324041	0.906601	TauR406W	1	Transcript
nonC	3520.5	-0.120497	0.0566316	-2.12774	0.0333585	0.0938847	0.919871	TauR406W	1	Transcript
CG14434	583.903	-0.189794	0.146701	-1.29375	0.195752	0.362284	0.876731	TauR406W	1	Transcript
Cht11	721.491	-0.0325129	0.124877	-0.260359	0.794587	0.879568	0.977716	TauR406W	1	Transcript
CG4557	2423.48	-0.230905	0.0756095	-3.05392	0.00225876	0.00986162	0.8521	TauR406W	1	Transcript
xit	923.555	-0.128788	0.0915723	-1.40641	0.159603	0.314339	0.914599	TauR406W	1	Transcript
Nf-YC	962.952	-0.038851	0.129461	-0.300098	0.764102	0.860164	0.97343	TauR406W	1	Transcript
CG12541	2310.91	-0.304718	0.0803232	-3.79365	0.000148447	0.000940285	0.8096	TauR406W	1	Transcript
Inx2	11407.7	0.623623	0.0733785	8.49871	1.91704e-17	8.68396e-16	1.54074	TauR406W	1	Transcript
cm	1862.52	-0.112682	0.0843755	-1.33549	0.181717	0.344785	0.924867	TauR406W	1	Transcript
ogre	9560.14	0.572794	0.0552595	10.3655	3.55836e-25	3.41603e-23	1.4874	TauR406W	1	Transcript
Inx7	267.272	-0.0694319	0.188212	-0.368904	0.7122	0.824208	0.953013	TauR406W	1	Transcript
CG4607	5232.12	-0.0440826	0.0882769	-0.499367	0.617521	0.756861	0.969906	TauR406W	1	Transcript
CG32732	1262.83	-0.234883	0.0861203	-2.72738	0.00638386	0.0240897	0.849754	TauR406W	1	Transcript
CG4593	788.195	0.237527	0.108035	2.19861	0.0279053	0.0812017	1.17897	TauR406W	1	Transcript
CG3032	147.665	-0.220375	0.314536	-0.700636	0.48353	0.646613	0.858342	TauR406W	1	Transcript
bou	1019.4	0.424135	0.106536	3.98113	6.85887e-05	0.000473179	1.34177	TauR406W	1	Transcript
CG3040	1961.89	-0.157491	0.0813478	-1.93602	0.0528647	0.134724	0.896583	TauR406W	1	Transcript
CG4586	108.833	-0.684638	0.316702	-2.16177	0.0306355	0.0873921	0.622162	TauR406W	1	Transcript
CR43837	202.346	0.241019	0.245491	0.981782	0.326207	0.50156	1.18183	TauR406W	1	Transcript
CG4617	1048.17	-0.233381	0.100141	-2.33054	0.0197778	0.0618144	0.850639	TauR406W	1	Transcript
fz4	990.042	0.119983	0.0962971	1.24597	0.212776	0.381574	1.08672	TauR406W	1	Transcript
CG8300	2048.45	0.0802446	0.0630646	1.27242	0.203225	0.370478	1.0572	TauR406W	1	Transcript
CG4615	5243.44	-0.130608	0.0684811	-1.90721	0.0564938	0.142343	0.913447	TauR406W	1	Transcript
CG2059	1814.64	-0.0370511	0.0828226	-0.447356	0.654618	0.785134	0.974645	TauR406W	1	Transcript
CG18155	75.3243	0.910695	0.821944	1.10798	0.267872	0.440102	1.87995	TauR406W	1	Transcript
Dok	709.124	0.547505	0.136061	4.02398	5.72226e-05	0.000402946	1.46156	TauR406W	1	Transcript
Atg5	1146.24	-0.0924879	0.115344	-0.801847	0.422641	0.594025	0.937904	TauR406W	1	Transcript
unc-119	5711.04	-0.107313	0.103448	-1.03736	0.299569	0.4742	0.928316	TauR406W	1	Transcript
brk	712.476	0.27205	0.164732	1.65146	0.0986441	0.220888	1.20752	TauR406W	1	Transcript
CG42246	727.516	0.28071	0.155236	1.80828	0.0705633	0.170368	1.21479	TauR406W	1	Transcript
CG32726	2312.86	0.418504	0.0979249	4.27372	1.9224e-05	0.000151704	1.33654	TauR406W	1	Transcript
CG11368	13631.3	0.0295478	0.0644827	0.458229	0.646788	0.779543	1.02069	TauR406W	1	Transcript
CG9657	3319.08	0.505147	0.0790524	6.39003	1.65858e-10	3.36344e-09	1.41927	TauR406W	1	Transcript
CheA7a	75.4375	-0.0356502	0.308099	-0.11571	0.907882	0.948585	0.975592	TauR406W	1	Transcript
CG1999	106.532	2.04332	1.56352	1.30687	0.191255	0.357333	4.12194	TauR406W	1	Transcript
CG15034	56.4629	1.6802	1.49214	1.12603	0.260153	0.432858	3.20472	TauR406W	1	Transcript
CR43199	567.021	-0.424813	0.210528	-2.01784	0.0436075	0.115932	0.744935	TauR406W	1	Transcript
CR45533	929.298	-0.419273	0.186455	-2.24866	0.0245343	0.0735609	0.747801	TauR406W	1	Transcript
CG12689	66.6314	1.44377	1.287	1.12181	0.261942	0.434582	2.72031	TauR406W	1	Transcript
CG15478	745.568	-0.534517	0.150878	-3.54271	0.000396036	0.00223283	0.69039	TauR406W	1	Transcript
ct	4962.9	-0.165352	0.0943852	-1.75188	0.0797946	0.187845	0.891711	TauR406W	1	Transcript
CHES-1-like	6166.43	0.0907492	0.0760895	1.19266	0.233001	0.404428	1.06492	TauR406W	1	Transcript
CG12155	1840	-0.0867357	0.0812489	-1.06753	0.285732	0.459208	0.941651	TauR406W	1	Transcript
NELF-B	966.875	-0.0809853	0.102804	-0.787765	0.430834	0.602051	0.945412	TauR406W	1	Transcript
Hira	780.151	-0.274082	0.153557	-1.78489	0.0742796	0.177701	0.826976	TauR406W	1	Transcript
CR43287	68.0648	-0.355566	0.386709	-0.919468	0.357851	0.532199	0.781563	TauR406W	1	Transcript
Tom40	5074.2	-0.195319	0.0524775	-3.72196	0.000197683	0.00121181	0.87338	TauR406W	1	Transcript
CG1402	1685.01	-0.122014	0.14301	-0.853186	0.393556	0.566312	0.918904	TauR406W	1	Transcript
Rab39	3441.97	0.16218	0.0881535	1.83975	0.0658053	0.161262	1.11898	TauR406W	1	Transcript
sn	7665.4	-0.240183	0.0601636	-3.99216	6.54736e-05	0.000454622	0.846638	TauR406W	1	Transcript
Ubr3	6838.02	-0.0577233	0.0721059	-0.800536	0.4234	0.594781	0.960779	TauR406W	1	Transcript
CG10778	871.649	-0.0896221	0.111494	-0.803828	0.421496	0.592894	0.939769	TauR406W	1	Transcript
l(1)G0193	7685.72	0.286948	0.0633169	4.53193	5.84459e-06	5.20936e-05	1.22006	TauR406W	1	Transcript
sws	11807.7	-0.109941	0.0670313	-1.64014	0.100975	0.224523	0.926626	TauR406W	1	Transcript
RpS14a	38588.2	0.140494	0.0737392	1.90529	0.0567426	0.142778	1.10228	TauR406W	1	Transcript
RpS6	56362.8	0.185504	0.0568147	3.26506	0.00109439	0.00533382	1.13721	TauR406W	1	Transcript
2019-12-01	919.839	-1.48485	0.693905	-2.13985	0.0323669	0.0915455	0.357285	TauR406W	1	Transcript
mahe	7146.85	0.0362477	0.0867817	0.417689	0.676175	0.800838	1.02544	TauR406W	1	Transcript
Ykt6	2426.74	0.0697882	0.0814817	0.856489	0.391727	0.564605	1.04956	TauR406W	1	Transcript
snz	6311.63	0.0451304	0.0881999	0.511684	0.608872	0.750706	1.03178	TauR406W	1	Transcript
spidey	10735.6	-0.0773347	0.0594144	-1.30162	0.193048	0.359353	0.947807	TauR406W	1	Transcript
CG15332	61.1974	1.49695	0.438097	3.41694	0.000633301	0.00333679	2.82245	TauR406W	1	Transcript
dpr14	5070.03	-0.17243	0.0933232	-1.84767	0.0646506	0.159215	0.887347	TauR406W	1	Transcript
p115	1542.35	0.0319454	0.09835	0.324813	0.745322	0.848	1.02239	TauR406W	1	Transcript
CG10932	2634.42	0.42776	0.0849732	5.03406	4.80199e-07	5.40301e-06	1.34514	TauR406W	1	Transcript
RpS14b	9070.5	0.24518	0.0747477	3.28011	0.00103768	0.00508822	1.18524	TauR406W	1	Transcript
bys	1094.07	-0.0777045	0.159341	-0.487662	0.625789	0.763208	0.947564	TauR406W	1	Transcript
fs(1)h	8781.51	-0.157058	0.0919851	-1.70743	0.0877421	0.201694	0.896852	TauR406W	1	Transcript
Gclc	8389.38	0.435126	0.0866	5.02455	5.04617e-07	5.64264e-06	1.35203	TauR406W	1	Transcript
CG2258	5969.46	0.0600416	0.117691	0.510165	0.609936	0.751535	1.0425	TauR406W	1	Transcript
Tbh	4209.43	-0.068919	0.117278	-0.587654	0.556764	0.709534	0.953352	TauR406W	1	Transcript
UbcE2H	12626.8	0.132644	0.0702175	1.88904	0.058886	0.146924	1.0963	TauR406W	1	Transcript
CG2260	577.23	-0.0694401	0.186246	-0.372841	0.709267	0.822266	0.953008	TauR406W	1	Transcript
CG1575	565.147	0.113821	0.120603	0.943762	0.345291	0.519598	1.08209	TauR406W	1	Transcript
CG2256	132.659	-0.203346	0.353848	-0.57467	0.565515	0.71624	0.868534	TauR406W	1	Transcript
CG2254	11259.4	0.133413	0.11341	1.17638	0.239445	0.411195	1.09689	TauR406W	1	Transcript
Upf2	2527.36	-0.0257311	0.0725274	-0.354778	0.722756	0.832187	0.982323	TauR406W	1	Transcript
CG2233	30689	0.644822	0.193703	3.32892	0.000871835	0.004386	1.56355	TauR406W	1	Transcript
mys	8438.16	0.157301	0.0577977	2.72158	0.00649703	0.024455	1.1152	TauR406W	1	Transcript
CR45535	106.96	-0.670903	0.33349	-2.01176	0.0442449	0.11721	0.628114	TauR406W	1	Transcript
sdt	21007.9	-0.0386615	0.0727638	-0.531329	0.595191	0.740795	0.973558	TauR406W	1	Transcript
slpr	1786.03	0.0462742	0.0982016	0.471217	0.637486	0.772245	1.03259	TauR406W	1	Transcript
CG2278	1756.16	-0.279484	0.109569	-2.55075	0.0107492	0.0375181	0.823886	TauR406W	1	Transcript
CG10959	336.38	-0.261507	0.174203	-1.50117	0.133313	0.277058	0.834216	TauR406W	1	Transcript
ND-75	35960.1	-0.401414	0.0744631	-5.39078	7.01521e-08	9.33933e-07	0.757116	TauR406W	1	Transcript
Trxr-1	12628.2	-0.161188	0.0725345	-2.22222	0.0262685	0.0776576	0.894289	TauR406W	1	Transcript
sni	1123.78	0.12791	0.0877247	1.45808	0.144817	0.293278	1.09271	TauR406W	1	Transcript
CG2147	535.024	0.133786	0.166325	0.804364	0.421187	0.592598	1.09717	TauR406W	1	Transcript
GIIIspla2	2027.18	0.222475	0.0990615	2.24583	0.0247149	0.0739471	1.16673	TauR406W	1	Transcript
CG18262	387.599	-0.0143149	0.149551	-0.0957187	0.923744	0.957794	0.990127	TauR406W	1	Transcript
Gbeta5	5198.16	-0.461245	0.0780925	-5.90639	3.49683e-09	5.81719e-08	0.726359	TauR406W	1	Transcript
CG2129	307.67	-0.258349	0.193063	-1.33816	0.180845	0.343442	0.836044	TauR406W	1	Transcript
alpha-PheRS	1775.82	-0.0112677	0.077086	-0.146171	0.883787	0.933287	0.99222	TauR406W	1	Transcript
CG17982	549.56	0.0434109	0.143545	0.302419	0.762333	0.859318	1.03055	TauR406W	1	Transcript
CG2120	97.7842	0.15327	0.486863	0.314812	0.752905	0.853749	1.11209	TauR406W	1	Transcript
CG10958	736.547	-0.0970708	0.133436	-0.727472	0.466937	0.63225	0.934929	TauR406W	1	Transcript
CG2116	1150.9	0.01656	0.106302	0.155783	0.876204	0.929973	1.01154	TauR406W	1	Transcript
Or7a	90.628	0.287936	0.299189	0.962389	0.335854	0.510366	1.22089	TauR406W	1	Transcript
Traf6	1544.31	-0.0329371	0.0939264	-0.350669	0.725836	0.834174	0.977428	TauR406W	1	Transcript
Smox	9203.74	0.0244058	0.104302	0.233991	0.814992	0.89258	1.01706	TauR406W	1	Transcript
CG1636	5091.09	-0.243504	0.0530414	-4.59082	4.41513e-06	4.04553e-05	0.844692	TauR406W	1	Transcript
CG15343	201.005	-0.0538114	0.193551	-0.278023	0.780995	0.87023	0.963388	TauR406W	1	Transcript
Corp	334.983	-0.161778	0.164693	-0.982299	0.325953	0.501481	0.893923	TauR406W	1	Transcript
nAChRalpha3	2477.03	-0.0492655	0.133546	-0.368904	0.7122	0.824208	0.966428	TauR406W	1	Transcript
Cp7Fa	209.193	-1.42851	0.806743	-1.77071	0.0766094	0.181902	0.371515	TauR406W	1	Transcript
CG33181	10438.6	-0.0272738	0.0532296	-0.512379	0.608386	0.750371	0.981273	TauR406W	1	Transcript
CG1440	5342.73	0.0775227	0.0591647	1.31029	0.190099	0.356167	1.0552	TauR406W	1	Transcript
Trf2	6133.56	0.197406	0.0870876	2.26675	0.0234056	0.0708259	1.14663	TauR406W	1	Transcript
Cp38	2866.52	-0.281008	2.19038	-0.128292	NA	NA	0.823016	TauR406W	1	Transcript
Miga	1674.2	-0.168437	0.071846	-2.34442	0.0190569	0.0601362	0.889806	TauR406W	1	Transcript
lawc	1895.1	-0.0285718	0.104428	-0.273603	0.78439	0.87251	0.98039	TauR406W	1	Transcript
Cp7Fb	411.619	2.456	0.843365	2.91214	0.00358959	0.0147458	5.48693	TauR406W	1	Transcript
CG15347	272.846	0.540722	0.278977	1.93823	0.0525948	0.134203	1.4547	TauR406W	1	Transcript
otu	172.022	-0.766731	0.497729	-1.54046	0.123448	0.261121	0.587748	TauR406W	1	Transcript
Sptr	1478.14	0.062289	0.0767615	0.811461	0.417101	0.588849	1.04412	TauR406W	1	Transcript
Cp7Fc	347.187	3.61102	1.52662	2.36537	0.0180121	0.0574106	12.2187	TauR406W	1	Transcript
CG12116	15450.6	0.57514	0.350043	1.64305	0.100372	0.223466	1.48982	TauR406W	1	Transcript
Es2	747.474	-0.160011	0.129072	-1.2397	0.215086	0.384597	0.895018	TauR406W	1	Transcript
CG12123	707.615	-0.0411936	0.107547	-0.38303	0.701697	0.816445	0.971851	TauR406W	1	Transcript
CG11190	2587.55	-0.0728852	0.0616943	-1.18139	0.237447	0.408613	0.950735	TauR406W	1	Transcript
CG10555	1796.81	-0.34129	0.0707327	-4.82507	1.39957e-06	1.44571e-05	0.789335	TauR406W	1	Transcript
Cp36	3003.59	0.610921	1.97053	0.310029	NA	NA	1.52723	TauR406W	1	Transcript
Trf4-1	3968.75	-0.000388057	0.083416	-0.00465207	0.996288	0.998292	0.999731	TauR406W	1	Transcript
Crag	7452.74	0.0980858	0.0711987	1.37764	0.168316	0.327067	1.07035	TauR406W	1	Transcript
CG12065	5339.55	0.148261	0.0713424	2.07816	0.0376948	0.103419	1.10823	TauR406W	1	Transcript
spirit	860.21	0.281153	0.161226	1.74385	0.0811854	0.190519	1.21517	TauR406W	1	Transcript
oc	2076.07	-0.127431	0.0630997	-2.01951	0.0434339	0.115676	0.91546	TauR406W	1	Transcript
CG12659	224.386	-0.115668	0.205478	-0.562924	0.573486	0.723269	0.922955	TauR406W	1	Transcript
CG12081	1498.94	0.049071	0.114158	0.429853	0.667302	0.794747	1.0346	TauR406W	1	Transcript
CG12112	394.255	0.176727	0.146905	1.203	0.228975	0.400132	1.13032	TauR406W	1	Transcript
Caf1-180	262.169	0.337599	0.272078	1.24082	0.214673	0.384056	1.26365	TauR406W	1	Transcript
IntS4	1039.14	-0.0470336	0.0931302	-0.50503	0.613537	0.753668	0.967924	TauR406W	1	Transcript
PIP82	24385.1	0.234027	0.073936	3.16526	0.00154946	0.00713308	1.17611	TauR406W	1	Transcript
CR46195	190.623	1.93296	0.420293	4.59907	4.24391e-06	3.90287e-05	3.81837	TauR406W	1	Transcript
CG2004	1531.23	-0.104622	0.286274	-0.36546	0.714768	0.826172	0.930049	TauR406W	1	Transcript
CG11294	402.028	-0.547032	0.284087	-1.92558	0.0541566	0.137447	0.684426	TauR406W	1	Transcript
CG11284	2754.12	0.125337	0.0691024	1.81379	0.0697101	0.168814	1.09076	TauR406W	1	Transcript
CG12772	2029.53	-0.026199	0.0972616	-0.269367	0.787647	0.874662	0.982004	TauR406W	1	Transcript
Ppt1	633.165	0.126441	0.12409	1.01894	0.30823	0.483556	1.0916	TauR406W	1	Transcript
CG1789	748.488	0.0581905	0.102369	0.568437	0.569738	0.720539	1.04116	TauR406W	1	Transcript
l(1)G0020	477.278	-0.245188	0.240375	-1.02003	0.307716	0.48304	0.843706	TauR406W	1	Transcript
CG1785	1093.37	0.234635	0.158025	1.4848	0.137598	0.282984	1.17661	TauR406W	1	Transcript
Ogg1	766.573	-0.0621517	0.104375	-0.595465	0.551533	0.70648	0.957835	TauR406W	1	Transcript
Hexo2	2975.53	0.247581	0.100101	2.47332	0.0133863	0.0449531	1.18722	TauR406W	1	Transcript
e(r)	3538.92	-0.0906748	0.0623364	-1.45461	0.145779	0.294939	0.939083	TauR406W	1	Transcript
CG1885	603.24	-0.0212699	0.124856	-0.170356	0.86473	0.922387	0.985365	TauR406W	1	Transcript
Moe	33830	0.115789	0.0612299	1.89106	0.0586167	0.146458	1.08357	TauR406W	1	Transcript
CG12075	3812.97	0.352025	0.100576	3.50008	0.000465117	0.00255753	1.27635	TauR406W	1	Transcript
Rbm13	519.439	0.31449	0.248174	1.26721	0.205078	0.372326	1.24357	TauR406W	1	Transcript
CG10962	117.899	0.10754	0.521595	0.206176	0.836654	0.905726	1.07739	TauR406W	1	Transcript
AP-1gamma	7769.9	-0.0829589	0.0556926	-1.48959	0.136333	0.281379	0.944119	TauR406W	1	Transcript
APC4	744.676	-0.0600655	0.103012	-0.58309	0.559833	0.712576	0.959221	TauR406W	1	Transcript
HP1b	1174.96	-0.0708875	0.125849	-0.563275	0.573247	0.723142	0.952052	TauR406W	1	Transcript
CG7766	16088	-0.120083	0.0815391	-1.4727	0.140831	0.287206	0.920135	TauR406W	1	Transcript
Dlip1	180.608	0.0884244	0.26545	0.333111	0.739051	0.843565	1.06321	TauR406W	1	Transcript
His3.3B	45978.6	-0.0800871	0.0396714	-2.01876	0.0435122	0.115796	0.946001	TauR406W	1	Transcript
fh	768.387	-0.111424	0.104444	-1.06683	0.286047	0.459579	0.925674	TauR406W	1	Transcript
fend	1431.46	-0.19626	0.115547	-1.69852	0.0894088	0.204721	0.87281	TauR406W	1	Transcript
Bx42	2502.47	-0.110345	0.105061	-1.05029	0.293584	0.468231	0.926366	TauR406W	1	Transcript
CG32706	374.181	0.0212234	0.196304	0.108115	0.913905	0.952405	1.01482	TauR406W	1	Transcript
CG32708	499.237	-0.083594	0.138398	-0.604012	0.545836	0.702194	0.943704	TauR406W	1	Transcript
CG9034	4649.77	-0.187879	0.0875668	-2.14555	0.0319089	0.0904496	0.877895	TauR406W	1	Transcript
Arfrp1	938.017	0.0354799	0.0893594	0.397047	0.691333	0.81009	1.0249	TauR406W	1	Transcript
CG7033	3687.35	0.039307	0.113074	0.347621	0.728125	0.835702	1.02762	TauR406W	1	Transcript
CG6999	328.175	-0.228952	0.250347	-0.91454	0.360433	0.534671	0.853254	TauR406W	1	Transcript
Zpr1	838.708	0.0585157	0.135854	0.430725	0.666668	0.794267	1.04139	TauR406W	1	Transcript
Bap111	1164.27	-0.44626	0.125951	-3.54312	0.000395424	0.00223263	0.733943	TauR406W	1	Transcript
CG7246	508.772	-0.149809	0.173845	-0.861739	0.388831	0.562042	0.90137	TauR406W	1	Transcript
CG7065	2172.36	0.0238098	0.122317	0.194657	0.845662	0.911141	1.01664	TauR406W	1	Transcript
CG44325	5084	0.95739	0.0903473	10.5968	3.08437e-26	3.19553e-24	1.94179	TauR406W	1	Transcript
CG15365	396.687	0.175043	0.135956	1.2875	0.197921	0.364885	1.129	TauR406W	1	Transcript
Ost48	2030.67	-0.0571429	0.107085	-0.533622	0.593603	0.739548	0.961166	TauR406W	1	Transcript
lz	1034.63	-0.786143	0.106481	-7.38296	1.54814e-13	4.87943e-12	0.579892	TauR406W	1	Transcript
Cfp1	1006.43	-0.102419	0.102441	-0.999787	0.317413	0.493377	0.93147	TauR406W	1	Transcript
Erk7	117.178	1.48119	0.932941	1.58766	0.112363	0.243519	2.7918	TauR406W	1	Transcript
CG12057	100.741	-3.05704	0.674705	-4.53093	5.87247e-06	5.22975e-05	0.120154	TauR406W	1	Transcript
CG17754	2458.59	0.245514	0.114449	2.14519	0.031938	0.0904709	1.18551	TauR406W	1	Transcript
CG12118	2660.33	0.116524	0.118515	0.983207	0.325506	0.501449	1.08412	TauR406W	1	Transcript
Ir8a	328.787	0.185546	0.154654	1.19975	0.230236	0.401504	1.13725	TauR406W	1	Transcript
Obp8a	373.119	0.657789	0.15493	4.24571	2.17905e-05	0.000170671	1.57766	TauR406W	1	Transcript
su(r)	2486.68	-0.0404614	0.201615	-0.200686	0.840944	0.90845	0.972344	TauR406W	1	Transcript
c11.1	4919.88	0.0269776	0.0650385	0.414794	0.678293	0.802019	1.01888	TauR406W	1	Transcript
CG16892	506.524	-0.0671678	0.143331	-0.468621	0.63934	0.773954	0.95451	TauR406W	1	Transcript
ric8a	1841.35	-0.0228577	0.0833095	-0.274371	0.7838	0.872241	0.984281	TauR406W	1	Transcript
mxc	1170.76	-0.135678	0.110979	-1.22255	0.2215	0.391342	0.910242	TauR406W	1	Transcript
CG12121	5439.26	-0.127325	0.0643312	-1.97921	0.0477928	0.124675	0.915528	TauR406W	1	Transcript
t	24009.6	0.0141989	0.0877389	0.161831	0.871439	0.927078	1.00989	TauR406W	1	Transcript
SmydA-9	1440.81	-0.0588072	0.09026	-0.651531	0.514704	0.675139	0.960058	TauR406W	1	Transcript
CG12106	700.297	-0.30667	0.111009	-2.76258	0.00573464	0.0219005	0.808506	TauR406W	1	Transcript
CG12056	1111.73	0.0549845	0.0834133	0.659181	0.509779	0.671069	1.03885	TauR406W	1	Transcript
amx	880.008	-0.0390834	0.0924859	-0.422588	0.672596	0.798327	0.973273	TauR406W	1	Transcript
Larp7	635.158	-0.14068	0.1218	-1.15501	0.248087	0.419858	0.907091	TauR406W	1	Transcript
Dsor1	2456.11	-0.228082	0.102092	-2.23408	0.025478	0.0757178	0.853769	TauR406W	1	Transcript
CG34450	64.2127	0.975794	1.05778	0.922495	0.35627	0.530981	1.96672	TauR406W	1	Transcript
CG34449	4511.8	-0.0228781	0.0980373	-0.233361	0.815481	0.892687	0.984267	TauR406W	1	Transcript
c12.2	2841.41	-0.0382581	0.0702567	-0.544548	0.586064	0.734265	0.97383	TauR406W	1	Transcript
c12.1	1383.88	-0.00988013	0.109825	-0.0899625	0.928317	0.960431	0.993175	TauR406W	1	Transcript
BCL7-like	746.596	-0.165992	0.117523	-1.41242	0.157826	0.312054	0.891316	TauR406W	1	Transcript
CG34026	92.9621	-2.49377	1.30517	-1.91069	0.0560448	0.141382	0.177541	TauR406W	1	Transcript
CG32700	4927.13	-0.247727	0.110491	-2.24205	0.0249584	0.0745332	0.842222	TauR406W	1	Transcript
CG15317	271.507	-0.177699	0.21185	-0.838799	0.401582	0.574458	0.884112	TauR406W	1	Transcript
RpS28b	35923.2	0.266237	0.07353	3.6208	0.000293699	0.00171213	1.20267	TauR406W	1	Transcript
l(1)G0320	7702.62	-0.0897031	0.161737	-0.554624	0.579152	0.728658	0.939716	TauR406W	1	Transcript
CR42767	141.182	1.87954	0.685372	2.74236	0.00609992	0.0231774	3.67957	TauR406W	1	Transcript
LPCAT	7153.82	-0.18994	0.0607359	-3.12731	0.00176414	0.00799135	0.876642	TauR406W	1	Transcript
nej	5891.93	-0.200024	0.0731034	-2.73617	0.00621584	0.0235918	0.870536	TauR406W	1	Transcript
Ptpmeg2	11144.1	-0.0528433	0.0719138	-0.734815	0.462452	0.628618	0.964035	TauR406W	1	Transcript
CG42797	3122.75	-0.290201	0.0768531	-3.77605	0.000159337	0.000999579	0.817788	TauR406W	1	Transcript
LysRS	3353.66	-0.0934265	0.0776228	-1.2036	0.228746	0.399922	0.937294	TauR406W	1	Transcript
Hex-A	32035.3	-0.0842071	0.0460947	-1.82683	0.0677255	0.165193	0.943303	TauR406W	1	Transcript
Lst8	1121.7	0.10444	0.133508	0.782277	0.434052	0.604541	1.07508	TauR406W	1	Transcript
Gga	2226.45	-0.159231	0.0737424	-2.15928	0.0308282	0.0878263	0.895502	TauR406W	1	Transcript
btd	82.8676	-0.0344191	0.330334	-0.104195	0.917015	0.953936	0.976425	TauR406W	1	Transcript
CR42657	53.6303	1.83309	1.38538	1.32317	0.185778	0.35033	3.563	TauR406W	1	Transcript
Sp1	1807.18	0.0673028	0.0783621	0.85887	0.390412	0.563408	1.04776	TauR406W	1	Transcript
CG1354	4106.5	0.278909	0.044986	6.19992	5.64916e-10	1.05183e-08	1.21328	TauR406W	1	Transcript
Idgf4	29390.7	0.711215	0.145775	4.87887	1.06697e-06	1.12096e-05	1.63718	TauR406W	1	Transcript
CG9691	15110.7	1.06526	0.0746051	14.2787	2.97071e-46	8.88158e-44	2.09255	TauR406W	1	Transcript
CG32695	1021.11	1.06667	0.287611	3.70872	0.000208313	0.00126658	2.09459	TauR406W	1	Transcript
CG9689	8623.89	1.7828	0.112682	15.8215	2.2123e-56	8.26767e-54	3.44093	TauR406W	1	Transcript
CG9686	16586.1	0.679427	0.0707421	9.60428	7.66913e-22	5.39082e-20	1.6015	TauR406W	1	Transcript
CG1468	2865.84	0.847024	0.219731	3.85482	0.000115815	0.00075413	1.79879	TauR406W	1	Transcript
CG15247	1132.82	-0.138379	0.118353	-1.16921	0.242319	0.414182	0.908539	TauR406W	1	Transcript
Ser7	1961.82	0.823746	0.194056	4.24488	2.18706e-05	0.000171042	1.77	TauR406W	1	Transcript
Cht6	1895.4	0.427612	0.0892418	4.79161	1.65446e-06	1.68243e-05	1.34501	TauR406W	1	Transcript
CG1889	1228.28	0.331628	0.166105	1.9965	0.0458794	0.120806	1.25843	TauR406W	1	Transcript
CG1791	664.763	0.334981	0.140633	2.38196	0.0172208	0.0553265	1.26136	TauR406W	1	Transcript
ZAP3	6775.31	-0.111916	0.0684385	-1.63527	0.101992	0.22592	0.925359	TauR406W	1	Transcript
CG15312	5841.87	-0.297618	0.0855149	-3.4803	0.000500852	0.00272397	0.813595	TauR406W	1	Transcript
CG32694	3310.9	0.403507	0.0794599	5.07812	3.8119e-07	4.38809e-06	1.32272	TauR406W	1	Transcript
CG2974	460.597	0.194279	0.168976	1.14975	0.250249	0.422083	1.14415	TauR406W	1	Transcript
CG2972	809.883	0.0483128	0.184219	0.262257	0.793123	0.878692	1.03405	TauR406W	1	Transcript
CG43386	107.656	0.351739	0.274236	1.28261	0.199627	0.366666	1.2761	TauR406W	1	Transcript
Yp1	279573	1.13521	0.154443	7.35036	1.97675e-13	6.15617e-12	2.1965	TauR406W	1	Transcript
Yp2	165981	0.460023	0.381179	1.20684	0.227493	0.398541	1.37556	TauR406W	1	Transcript
CR45601	62.2026	0.848006	0.38935	2.178	0.029406	0.0847202	1.80001	TauR406W	1	Transcript
CR45185	144.242	0.0183382	0.30643	0.0598448	0.952279	0.974421	1.01279	TauR406W	1	Transcript
CG15309	3557.29	0.0250161	0.0776962	0.321973	0.747473	0.849615	1.01749	TauR406W	1	Transcript
ATPsyndelta	25629.9	-0.177443	0.0236042	-7.51742	5.58694e-14	1.83266e-12	0.884269	TauR406W	1	Transcript
CG43902	4965.73	-0.0993546	0.0971697	-1.02248	0.306552	0.482007	0.933451	TauR406W	1	Transcript
CR45629	86.3484	-1.30419	0.402724	-3.23843	0.00120191	0.00574806	0.404947	TauR406W	1	Transcript
CR32690	125.151	1.82191	1.26904	1.43566	0.1511	0.302373	3.5355	TauR406W	1	Transcript
CG43740	2041.96	-0.253048	0.171825	-1.4727	0.140831	0.287206	0.839122	TauR406W	1	Transcript
CG15306	138.298	1.61918	1.32644	1.2207	0.2222	0.391929	3.072	TauR406W	1	Transcript
alpha-Man-Ia	10521.1	-0.069504	0.0719022	-0.966646	0.333721	0.508527	0.952966	TauR406W	1	Transcript
Hk	29096.6	-0.104594	0.07301	-1.4326	0.151972	0.30342	0.930067	TauR406W	1	Transcript
CG12643	836.258	0.786217	0.162413	4.84085	1.29283e-06	1.34208e-05	1.72455	TauR406W	1	Transcript
CG2909	757.544	-0.0246203	0.11832	-0.208082	0.835165	0.904826	0.983079	TauR406W	1	Transcript
Gip	2244.65	0.335821	0.144592	2.32254	0.0202039	0.0627898	1.2621	TauR406W	1	Transcript
CR43959	132.856	0.0281574	0.314444	0.0895468	0.928647	0.960431	1.01971	TauR406W	1	Transcript
PPP4R2r	3969.25	-0.236646	0.0667923	-3.54301	0.000395581	0.00223263	0.848716	TauR406W	1	Transcript
nocte	9285.64	-0.400641	0.0942121	-4.25255	2.11354e-05	0.000165663	0.757521	TauR406W	1	Transcript
Neb-cGP	15740.3	-0.134003	0.0930057	-1.4408	0.149641	0.300442	0.9113	TauR406W	1	Transcript
flw	21389	-0.0263228	0.0722408	-0.364376	0.715577	0.826833	0.98192	TauR406W	1	Transcript
Psf3	232.639	-0.00746588	0.21739	-0.0343432	0.972603	0.985631	0.994838	TauR406W	1	Transcript
CG32683	2269.96	-0.142191	0.0943743	-1.50667	0.131894	0.274983	0.906142	TauR406W	1	Transcript
CG32686	64.2582	1.72553	1.53163	1.1266	0.259912	0.432594	3.30702	TauR406W	1	Transcript
CG2898	72.8257	0.383145	0.567328	0.675351	0.499453	0.662224	1.30418	TauR406W	1	Transcript
CG2889	1348.93	-0.289997	0.102839	-2.81991	0.00480366	0.0188755	0.817904	TauR406W	1	Transcript
CG17841	16708.8	0.432211	0.07793	5.54614	2.92039e-08	4.18616e-07	1.3493	TauR406W	1	Transcript
Or9a	169.511	0.281267	0.228795	1.22934	0.218945	0.389118	1.21526	TauR406W	1	Transcript
spri	5465.95	0.0204823	0.0929552	0.220346	0.825602	0.899124	1.0143	TauR406W	1	Transcript
CG1628	1822.71	0.0994452	0.18098	0.549483	0.582674	0.731506	1.07136	TauR406W	1	Transcript
CG2124	571.573	-0.293933	0.122273	-2.40391	0.0162207	0.0526469	0.815675	TauR406W	1	Transcript
Hmr	679.316	-0.108442	0.150055	-0.722682	0.469875	0.634614	0.927589	TauR406W	1	Transcript
stx	5830.01	0.012872	0.105108	0.122465	0.902531	0.945733	1.00896	TauR406W	1	Transcript
X11Lbeta	9386.96	-0.301977	0.0840882	-3.59119	0.000329172	0.00189464	0.81114	TauR406W	1	Transcript
CG15211	2331.68	-0.369205	0.0798063	-4.62626	3.72332e-06	3.49111e-05	0.774209	TauR406W	1	Transcript
Imp	2616.12	0.367159	0.078085	4.70204	2.57572e-06	2.48868e-05	1.28981	TauR406W	1	Transcript
Tango5	7308.01	-0.0861963	0.0451823	-1.90774	0.0564242	0.142202	0.942003	TauR406W	1	Transcript
Rph	3031.52	-0.276261	0.115515	-2.39156	0.016777	0.0540999	0.825728	TauR406W	1	Transcript
CG2186	4679.19	-0.302478	0.0998382	-3.02969	0.00244808	0.0105679	0.810858	TauR406W	1	Transcript
Ant2	484.106	0.370184	0.348631	1.06182	0.288317	0.462013	1.29252	TauR406W	1	Transcript
BTBD9	2768.83	-0.207716	0.113565	-1.82905	0.0673918	0.164569	0.865907	TauR406W	1	Transcript
CG1637	11306.3	0.192246	0.0557341	3.44934	0.000561958	0.00300917	1.14254	TauR406W	1	Transcript
CG32669	126.64	0.0555828	0.320074	0.173656	0.862136	0.920831	1.03928	TauR406W	1	Transcript
sesB	282001	-0.348862	0.0524706	-6.64871	2.95669e-11	6.81472e-10	0.785203	TauR406W	1	Transcript
Atg8a	40262.5	0.085941	0.07712	1.11438	0.265116	0.437153	1.06138	TauR406W	1	Transcript
CG15210	731.06	0.787311	0.153117	5.14188	2.71999e-07	3.24538e-06	1.72586	TauR406W	1	Transcript
CG2157	408.966	-0.188678	0.187338	-1.00715	0.313862	0.489822	0.877409	TauR406W	1	Transcript
sofe	140.739	0.446613	0.477793	0.934741	0.349922	0.523947	1.36284	TauR406W	1	Transcript
feo	125.206	0.0611035	0.27664	0.220877	0.825188	0.899124	1.04326	TauR406W	1	Transcript
CG2202	2320.16	0.0751424	0.0851169	0.882814	0.377337	0.551379	1.05347	TauR406W	1	Transcript
CG17333	1143.79	0.315506	0.092526	3.40992	0.000649814	0.00340664	1.24445	TauR406W	1	Transcript
CG15209	16124.1	0.653823	0.0707934	9.23566	2.5671e-20	1.56175e-18	1.57333	TauR406W	1	Transcript
sbr	10334.2	-0.0988765	0.114026	-0.867137	0.385867	0.55893	0.93376	TauR406W	1	Transcript
CG43901	5703.55	-0.18101	0.0975669	-1.85524	0.0635621	0.156866	0.882085	TauR406W	1	Transcript
Myo10A	2013.22	0.0727496	0.119491	0.608827	0.542639	0.699297	1.05172	TauR406W	1	Transcript
CG2145	4626.26	0.964763	0.209773	4.59909	4.24344e-06	3.90287e-05	1.95174	TauR406W	1	Transcript
CG15208	80.6977	1.51591	1.46154	1.0372	0.299641	0.4742	2.85979	TauR406W	1	Transcript
CG1582	2964.94	-0.033969	0.0627823	-0.54106	0.588466	0.736195	0.97673	TauR406W	1	Transcript
v	1684.43	0.252507	0.196676	1.28387	0.199187	0.36605	1.19128	TauR406W	1	Transcript
CDK2AP1	1156.77	-0.0782225	0.135599	-0.576866	0.56403	0.715395	0.947224	TauR406W	1	Transcript
CG42249	290.569	0.753092	0.286848	2.6254	0.00865466	0.0311639	1.6854	TauR406W	1	Transcript
CG2061	1979.61	-0.181013	0.0812234	-2.22858	0.0258417	0.0765812	0.882083	TauR406W	1	Transcript
SmydA-4	466.852	-0.213621	0.16568	-1.28936	0.197274	0.364121	0.86237	TauR406W	1	Transcript
ssp7	2640.36	0.28821	0.339475	0.848986	0.395889	0.568645	1.22112	TauR406W	1	Transcript
Klp10A	5901.23	-0.058637	0.0479248	-1.22352	0.221133	0.391259	0.960171	TauR406W	1	Transcript
Hsp60A	22551.3	-0.439438	0.0630575	-6.96884	3.19561e-12	8.55214e-11	0.737422	TauR406W	1	Transcript
CG1552	11119.4	0.393326	0.0710671	5.53458	3.11979e-08	4.45977e-07	1.31342	TauR406W	1	Transcript
Rpt3	4335.94	0.0244922	0.0435743	0.562079	0.574062	0.723733	1.01712	TauR406W	1	Transcript
CG11122	3760.2	-0.456212	0.0852675	-5.35037	8.77767e-08	1.151e-06	0.728897	TauR406W	1	Transcript
CG2076	5495.04	-0.167055	0.0643567	-2.59576	0.00943806	0.0336376	0.890659	TauR406W	1	Transcript
Vago	1270.01	0.848497	0.295334	2.87301	0.00406583	0.0163508	1.80062	TauR406W	1	Transcript
CG15203	1276.04	0.712806	0.15865	4.49294	7.02456e-06	6.1925e-05	1.63899	TauR406W	1	Transcript
CG1537	959.576	0.63684	0.170233	3.74099	0.000183294	0.00113558	1.55492	TauR406W	1	Transcript
CG1545	2006.82	0.666258	0.130149	5.1192	3.06837e-07	3.61571e-06	1.58695	TauR406W	1	Transcript
Gtp-bp	3547.98	0.00582711	0.0968961	0.0601377	0.952046	0.974421	1.00405	TauR406W	1	Transcript
sev	4538.99	0.240909	0.0603938	3.98897	6.63614e-05	0.000460176	1.18174	TauR406W	1	Transcript
CG44385	60.5745	0.0272246	0.401911	0.0677379	0.945994	0.97105	1.01905	TauR406W	1	Transcript
rtv	316.708	-0.143696	0.164051	-0.875924	0.381071	0.554825	0.905197	TauR406W	1	Transcript
Lint-1	2556.73	-0.0271234	0.0986734	-0.27488	0.783408	0.871991	0.981375	TauR406W	1	Transcript
Dlic	11255.9	0.235171	0.0641442	3.66629	0.000246096	0.001465	1.17705	TauR406W	1	Transcript
CG32668	309.13	0.161699	0.1728	0.935763	0.349395	0.523464	1.1186	TauR406W	1	Transcript
Ran	9121.67	0.109669	0.0819687	1.33794	0.180917	0.343516	1.07898	TauR406W	1	Transcript
CG15198	67.1635	2.2485	1.6384	1.37237	0.169947	0.329514	4.75187	TauR406W	1	Transcript
CG11106	57.6415	2.66907	1.4805	1.80282	0.0714162	0.172109	6.36019	TauR406W	1	Transcript
CG15200	77.027	2.02115	1.53077	1.32035	0.186718	0.351647	4.05907	TauR406W	1	Transcript
CG1394	195.874	1.55113	1.22594	1.26525	0.205781	0.373251	2.93047	TauR406W	1	Transcript
antdh	9592.87	0.206577	0.0378775	5.45382	4.92979e-08	6.76085e-07	1.15395	TauR406W	1	Transcript
CG15201	10853.3	0.836311	0.0699322	11.9589	5.83371e-33	9.11104e-31	1.78548	TauR406W	1	Transcript
CG15202	2139.73	0.486091	0.172201	2.82282	0.00476036	0.0187405	1.40064	TauR406W	1	Transcript
CG34348	1188.51	-0.087488	0.173126	-0.505344	0.613318	0.753668	0.94116	TauR406W	1	Transcript
Kap3	7228	-0.158661	0.0653144	-2.42919	0.0151327	0.0498263	0.895856	TauR406W	1	Transcript
Tim8	2637.72	0.000197881	0.0989816	0.00199916	0.998405	0.999169	1.00014	TauR406W	1	Transcript
Pa1	1978.47	-0.00607247	0.0750242	-0.0809401	0.93549	0.965191	0.9958	TauR406W	1	Transcript
CG1737	2995.89	-0.26812	0.0934881	-2.86796	0.00413132	0.0165443	0.830401	TauR406W	1	Transcript
CG11752	4644.39	-0.436229	0.108074	-4.03638	5.42826e-05	0.000384572	0.739064	TauR406W	1	Transcript
CG1738	209.987	0.0946164	0.205579	0.460243	0.645341	0.778606	1.06778	TauR406W	1	Transcript
GCS1	3054.51	-0.342988	0.0696966	-4.92116	8.60349e-07	9.22406e-06	0.788407	TauR406W	1	Transcript
CG1657	10290.7	-0.0600834	0.0969079	-0.620005	0.535254	0.692752	0.959209	TauR406W	1	Transcript
hop	2584.36	-0.0332528	0.0868852	-0.382721	0.701927	0.81647	0.977215	TauR406W	1	Transcript
dsh	2477.77	-0.22992	0.0658802	-3.48998	0.000483063	0.00263957	0.852682	TauR406W	1	Transcript
l(1)10Bb	1693.38	0.111247	0.0767538	1.4494	0.147225	0.297062	1.08016	TauR406W	1	Transcript
Evi5	7157.45	-0.0500307	0.0949676	-0.526818	0.59832	0.742402	0.965916	TauR406W	1	Transcript
HP5	1895.28	0.0324479	0.0689387	0.470677	0.637871	0.772533	1.02275	TauR406W	1	Transcript
Gs2	89005.3	0.481575	0.0647491	7.43756	1.02563e-13	3.282e-12	1.39627	TauR406W	1	Transcript
Cyp4g15	7555.77	0.866508	0.104235	8.31303	9.32901e-17	3.92604e-15	1.82324	TauR406W	1	Transcript
Sk1	1576.61	0.263839	0.12244	2.15483	0.0311749	0.0887175	1.20067	TauR406W	1	Transcript
Spase25	1891.95	-0.0544375	0.102862	-0.52923	0.596646	0.741613	0.96297	TauR406W	1	Transcript
Uba5	1109.36	0.0215026	0.167508	0.128367	0.897858	0.942251	1.01502	TauR406W	1	Transcript
CG43155	122.203	-0.195404	0.298942	-0.65365	0.513337	0.674395	0.873328	TauR406W	1	Transcript
CG11695	1103.43	0.0564037	0.115983	0.486309	0.626748	0.763762	1.03987	TauR406W	1	Transcript
CG1561	61221.2	-0.218233	0.0689497	-3.16511	0.00155027	0.00713368	0.859618	TauR406W	1	Transcript
rho-4	1316.23	-0.0465416	0.101983	-0.456366	0.648127	0.780438	0.968255	TauR406W	1	Transcript
CG1572	5415.36	0.321651	0.108751	2.95768	0.00309959	0.0130049	1.24976	TauR406W	1	Transcript
RPA3	416.33	0.131413	0.189615	0.69305	0.488278	0.651311	1.09537	TauR406W	1	Transcript
PGRP-SA	623.136	1.37425	0.330588	4.15698	3.22475e-05	0.000241718	2.59233	TauR406W	1	Transcript
CG1703	2383.02	0.0938627	0.136085	0.689737	0.49036	0.652981	1.06722	TauR406W	1	Transcript
CG2247	1953.08	-0.161097	0.0762895	-2.11165	0.0347162	0.0969495	0.894345	TauR406W	1	Transcript
CG11696	856.118	-0.219886	0.126016	-1.74491	0.081	0.190255	0.858633	TauR406W	1	Transcript
Kmn1	1131.66	0.0488149	0.11652	0.41894	0.67526	0.800688	1.03441	TauR406W	1	Transcript
CG11699	3659.65	-0.136986	0.131153	-1.04448	0.296265	0.470997	0.909417	TauR406W	1	Transcript
e(y)2	393.56	0.161917	0.197695	0.819021	0.412774	0.585044	1.11877	TauR406W	1	Transcript
Met	2989.86	0.0538821	0.0863901	0.623707	0.53282	0.690454	1.03805	TauR406W	1	Transcript
nod	227.401	-0.25185	0.23064	-1.09196	0.274851	0.447493	0.839819	TauR406W	1	Transcript
RpII215	6856.89	0.0760537	0.0926701	0.820693	0.411821	0.584232	1.05413	TauR406W	1	Transcript
roX2	2706.16	-0.341674	0.149512	-2.28526	0.0222978	0.0681279	0.789125	TauR406W	1	Transcript
inaF-A	55.6817	0.874462	0.371456	2.35415	0.0185653	0.0588868	1.83332	TauR406W	1	Transcript
inaF-C	200.306	0.231485	0.23979	0.965364	0.334363	0.508912	1.17404	TauR406W	1	Transcript
inaF-D	84.3457	-0.323529	0.384668	-0.841062	0.400313	0.573518	0.799113	TauR406W	1	Transcript
CG15221	236.954	0.111722	0.196312	0.569105	0.569285	0.720053	1.08052	TauR406W	1	Transcript
inaF-B	4811.43	-0.273573	0.0796963	-3.4327	0.000597613	0.00317594	0.827268	TauR406W	1	Transcript
prtp	4389.92	0.0990824	0.0736347	1.34559	0.178434	0.340779	1.07109	TauR406W	1	Transcript
Amun	7691.43	-0.0515905	0.0639016	-0.807344	0.419468	0.591313	0.964872	TauR406W	1	Transcript
Tango10	3067.46	-0.0731404	0.0928554	-0.78768	0.430884	0.602051	0.950567	TauR406W	1	Transcript
bif	19610.3	-0.121805	0.0850355	-1.4324	0.152029	0.30342	0.919037	TauR406W	1	Transcript
PhKgamma	11635.4	-0.137314	0.0622622	-2.20541	0.027425	0.0802728	0.90921	TauR406W	1	Transcript
CG2371	1050.68	-0.0282261	0.0985975	-0.286276	0.774667	0.866252	0.980625	TauR406W	1	Transcript
Karl	1039.26	1.43455	0.19783	7.25143	4.12406e-13	1.21561e-11	2.70298	TauR406W	1	Transcript
CG9360	1573.97	0.413609	0.0890749	4.64338	3.42758e-06	3.22538e-05	1.33201	TauR406W	1	Transcript
FucT6	3933.09	-0.188517	0.0556673	-3.3865	0.00070791	0.00368536	0.877507	TauR406W	1	Transcript
dy	60.3043	0.591678	0.508637	1.16326	0.244723	0.416224	1.507	TauR406W	1	Transcript
Sclp	1221.18	0.801123	0.205582	3.89684	9.74543e-05	0.000646647	1.74246	TauR406W	1	Transcript
CG1840	698.242	0.16078	0.230206	0.69842	0.484915	0.647441	1.11789	TauR406W	1	Transcript
CG10353	7808.84	-0.302911	0.0739767	-4.09468	4.22752e-05	0.000305925	0.810615	TauR406W	1	Transcript
CG10352	1532.76	0.55656	0.0911487	6.10607	1.02114e-09	1.81722e-08	1.47076	TauR406W	1	Transcript
CG15739	1559.65	-1.02636	0.117244	-8.75406	2.05806e-18	1.01106e-16	0.490946	TauR406W	1	Transcript
ATP7	2901.33	0.138397	0.0642437	2.15425	0.0312202	0.0888223	1.10068	TauR406W	1	Transcript
p24-1	3538.73	-0.0285062	0.0928619	-0.306974	0.758863	0.857235	0.980435	TauR406W	1	Transcript
Cyp28c1	775.145	0.273242	0.101321	2.69679	0.00700122	0.0260437	1.20852	TauR406W	1	Transcript
rudhira	12556.1	-0.00491423	0.133893	-0.0367027	0.970722	0.984458	0.9966	TauR406W	1	Transcript
pot	6046.47	0.229597	0.0986673	2.32699	0.019966	0.0622169	1.17251	TauR406W	1	Transcript
CG1847	1823.56	-0.233547	0.0927262	-2.51867	0.0117799	0.0405878	0.850541	TauR406W	1	Transcript
CG10347	993.291	-0.016976	0.108523	-0.156428	0.875695	0.929806	0.988302	TauR406W	1	Transcript
Hsc70-3	20003	-0.189098	0.201263	-0.939557	0.347445	0.521391	0.877154	TauR406W	1	Transcript
Upf1	3322.06	-0.0150858	0.0765974	-0.196949	0.843867	0.910094	0.989598	TauR406W	1	Transcript
wisp	244.545	-0.829616	0.447259	-1.85489	0.0636123	0.156916	0.562679	TauR406W	1	Transcript
sicily	1082.9	-0.189595	0.0925113	-2.04943	0.0404206	0.109377	0.876852	TauR406W	1	Transcript
SelG	4496.26	0.540888	0.118743	4.55511	5.23584e-06	4.73943e-05	1.45487	TauR406W	1	Transcript
CG11802	1444.97	-0.370319	0.124709	-2.96946	0.0029832	0.0125872	0.773612	TauR406W	1	Transcript
CG2025	2115.25	-0.0395223	0.0689716	-0.573023	0.566629	0.717388	0.972977	TauR406W	1	Transcript
CG1578	7063.51	-0.226007	0.0864571	-2.61409	0.00894646	0.0320932	0.854998	TauR406W	1	Transcript
CG43156	64.8156	1.66823	0.412919	4.04009	5.34298e-05	0.000379558	3.17825	TauR406W	1	Transcript
CR43157	53.7106	1.85866	1.41986	1.30905	0.190519	0.356635	3.6267	TauR406W	1	Transcript
CR32661	173.586	2.22926	1.48985	1.4963	0.134577	0.278633	4.68894	TauR406W	1	Transcript
fw	2137.39	0.00418373	0.0832153	0.050276	0.959902	0.978511	1.0029	TauR406W	1	Transcript
cac	17853.7	-0.113224	0.102907	-1.10025	0.271223	0.44345	0.92452	TauR406W	1	Transcript
Cyp318a1	255.885	1.19848	0.197216	6.07696	1.22484e-09	2.15045e-08	2.29497	TauR406W	1	Transcript
regucalcin	7592.12	0.242421	0.136741	1.77285	0.0762539	0.181263	1.18298	TauR406W	1	Transcript
Cyp311a1	1775.75	0.621915	0.0880821	7.06063	1.65748e-12	4.57623e-11	1.53892	TauR406W	1	Transcript
Usp7	11651.3	-0.0790432	0.0548057	-1.44224	0.149234	0.299958	0.946685	TauR406W	1	Transcript
Tango4	655.832	-0.219559	0.130708	-1.67977	0.0930029	0.210965	0.858828	TauR406W	1	Transcript
CG15735	3846.25	0.0312977	0.073044	0.428478	0.668303	0.795262	1.02193	TauR406W	1	Transcript
Chrac-16	304.749	0.148557	0.207125	0.717231	0.473231	0.638048	1.10846	TauR406W	1	Transcript
CG1492	1808.01	-0.346305	0.095151	-3.63952	0.000273142	0.00160841	0.786596	TauR406W	1	Transcript
CG1806	1107.66	0.0576124	0.0842182	0.684085	0.493921	0.656804	1.04074	TauR406W	1	Transcript
CG18130	272.756	0.345179	0.277633	1.24329	0.21376	0.382815	1.27031	TauR406W	1	Transcript
CG2750	84.3977	1.55061	1.22649	1.26427	0.206134	0.373716	2.92941	TauR406W	1	Transcript
CR32658	507.046	0.870723	0.763241	1.14082	0.253943	0.425948	1.82858	TauR406W	1	Transcript
CR32657	123.641	1.60651	1.20045	1.33826	0.180812	0.343441	3.04515	TauR406W	1	Transcript
CG32655	135.763	2.19125	1.41419	1.54948	0.121267	0.2576	4.56702	TauR406W	1	Transcript
CR32652	337.162	2.02538	1.58957	1.27417	0.202602	0.36973	4.071	TauR406W	1	Transcript
Cpr11B	1849.95	1.11564	0.0755807	14.7609	2.61685e-49	8.2978e-47	2.16691	TauR406W	1	Transcript
CG43921	9149.64	-0.0907402	0.0869931	-1.04307	0.296914	0.471568	0.939041	TauR406W	1	Transcript
Rab40	1599.23	0.128913	0.0994871	1.29577	0.195054	0.361503	1.09347	TauR406W	1	Transcript
CG2556	869.203	-0.147913	0.133187	-1.11057	0.266755	0.43905	0.902555	TauR406W	1	Transcript
Cpr11A	142.237	2.39406	0.26483	9.03999	1.56692e-19	8.91102e-18	5.25634	TauR406W	1	Transcript
CG42258	10942.7	0.139405	0.0659566	2.11358	0.0345511	0.0965916	1.10145	TauR406W	1	Transcript
Sec16	8656.41	-0.0761845	0.0824676	-0.923812	0.355584	0.53026	0.948563	TauR406W	1	Transcript
CkIalpha	27411.7	0.00398486	0.0743773	0.0535763	0.957273	0.977371	1.00277	TauR406W	1	Transcript
Tomosyn	29641.8	-0.237602	0.119281	-1.99195	0.0463763	0.121808	0.848154	TauR406W	1	Transcript
LIMK1	4299.84	0.0306665	0.0965457	0.317637	0.75076	0.852056	1.02148	TauR406W	1	Transcript
Tis11	2505.73	0.518506	0.0650749	7.96784	1.6147e-15	6.30456e-14	1.43247	TauR406W	1	Transcript
CG1463	1100.14	-0.347159	0.0903363	-3.84297	0.000121555	0.000787098	0.78613	TauR406W	1	Transcript
CG15725	277.694	0.143058	0.229829	0.622453	0.533644	0.691096	1.10424	TauR406W	1	Transcript
CG2540	977.565	0.022072	0.0892481	0.247311	0.804668	0.885978	1.01542	TauR406W	1	Transcript
Aven	489.489	-0.327604	0.130004	-2.51996	0.0117368	0.0404527	0.796859	TauR406W	1	Transcript
CG11085	311.462	-0.8296	0.187646	-4.42108	9.82066e-06	8.31419e-05	0.562685	TauR406W	1	Transcript
CG2543	613.029	-0.361695	0.16372	-2.20923	0.0271584	0.079693	0.77825	TauR406W	1	Transcript
CG1824	3028.67	-0.241613	0.0888904	-2.7181	0.00656571	0.0246691	0.845799	TauR406W	1	Transcript
CR45621	469.036	-0.493411	0.201859	-2.44434	0.0145119	0.0480843	0.710344	TauR406W	1	Transcript
CG3812	7219.99	-0.170759	0.0776524	-2.19902	0.0278765	0.0811403	0.888375	TauR406W	1	Transcript
ade5	6670.51	6.68389e-05	0.53391	0.000125188	0.9999	0.9999	1.00005	TauR406W	1	Transcript
CG4004	1155.93	-0.0746122	0.0938859	-0.794711	0.426782	0.598398	0.949597	TauR406W	1	Transcript
CG32647	15344.8	0.0577767	0.0702442	0.822513	0.410785	0.582921	1.04086	TauR406W	1	Transcript
CG12717	1159.48	0.180655	0.10727	1.68411	0.0921611	0.209464	1.1334	TauR406W	1	Transcript
CG3775	2570.21	0.712213	0.360714	1.97445	0.0483301	0.125646	1.63831	TauR406W	1	Transcript
fne	16178.8	-0.0702479	0.11484	-0.611703	0.540734	0.697989	0.952474	TauR406W	1	Transcript
CG4407	2107.89	-0.181382	0.0883646	-2.05265	0.0401066	0.108724	0.881858	TauR406W	1	Transcript
CG32650	68.8123	0.102599	0.445773	0.230159	0.817968	0.89438	1.07371	TauR406W	1	Transcript
hec	504.637	-0.291169	0.130535	-2.23058	0.0257088	0.0763167	0.81724	TauR406W	1	Transcript
CG4645	1519.28	-0.000784157	0.105557	-0.00742874	0.994073	0.997776	0.999457	TauR406W	1	Transcript
Brms1	1802.61	-0.10968	0.0837188	-1.3101	0.19016	0.356219	0.926793	TauR406W	1	Transcript
mRpL49	1475.62	-0.0103856	0.093644	-0.110905	0.911692	0.951141	0.992827	TauR406W	1	Transcript
CG4404	4721.3	0.200871	0.10106	1.98763	0.0468522	0.12275	1.14939	TauR406W	1	Transcript
CG32649	1972.73	-0.191343	0.0661788	-2.8913	0.00383654	0.0155723	0.87579	TauR406W	1	Transcript
hep	5123.64	-0.168259	0.113401	-1.48375	0.137875	0.283387	0.889916	TauR406W	1	Transcript
CG2200	982.36	0.0540327	0.0991111	0.545173	0.585634	0.73401	1.03816	TauR406W	1	Transcript
rad	5627.42	-0.229333	0.10609	-2.16169	0.0306424	0.0873921	0.853029	TauR406W	1	Transcript
lic	2024.37	-0.0459127	0.0981431	-0.467814	0.639918	0.774115	0.968677	TauR406W	1	Transcript
sno	8055.96	-0.2442	0.087835	-2.78021	0.00543237	0.0209372	0.844284	TauR406W	1	Transcript
Lgr4	396.04	-0.254848	0.161141	-1.58153	0.113758	0.245892	0.838076	TauR406W	1	Transcript
REG	3767.04	0.0600052	0.057215	1.04877	0.294286	0.468921	1.04247	TauR406W	1	Transcript
CG32641	139.99	2.60175	0.294091	8.84676	9.00978e-19	4.71392e-17	6.07024	TauR406W	1	Transcript
CG32640	91.0014	4.51328	0.550924	8.19221	2.56481e-16	1.04837e-14	22.8367	TauR406W	1	Transcript
CG32645	440.775	1.05825	0.235276	4.49792	6.86203e-06	6.06455e-05	2.08241	TauR406W	1	Transcript
CG32638	2779.7	0.195676	0.070734	2.76636	0.0056686	0.0216799	1.14526	TauR406W	1	Transcript
CG2453	950.863	-0.219838	0.0883611	-2.48794	0.0128484	0.0433835	0.858662	TauR406W	1	Transcript
CG12096	452.186	0.0237095	0.145054	0.163453	0.870162	0.92619	1.01657	TauR406W	1	Transcript
CG4332	686.477	0.147997	0.125789	1.17654	0.239377	0.411169	1.10803	TauR406W	1	Transcript
CG42237	347.055	-0.166323	0.164054	-1.01383	0.310664	0.486426	0.891111	TauR406W	1	Transcript
Bap60	2028.86	-0.162133	0.0684205	-2.36965	0.0178049	0.0568541	0.893703	TauR406W	1	Transcript
CG44437	324.437	-0.155146	0.195399	-0.793997	0.427197	0.59866	0.898042	TauR406W	1	Transcript
IP3K2	3284.58	0.129463	0.105186	1.23081	0.218396	0.388523	1.09389	TauR406W	1	Transcript
RpS15Aa	42250.6	0.238297	0.0609025	3.91276	9.12486e-05	0.000610893	1.1796	TauR406W	1	Transcript
Syt12	2297.52	-0.284754	0.120437	-2.36434	0.0180622	0.0575525	0.820881	TauR406W	1	Transcript
CG1622	1139.15	-0.157424	0.134442	-1.17095	0.24162	0.413596	0.896624	TauR406W	1	Transcript
CG15743	785.362	-0.0688213	0.140509	-0.4898	0.624276	0.762154	0.953417	TauR406W	1	Transcript
HDAC4	8255.12	-0.19875	0.0954342	-2.08259	0.0372886	0.1026	0.871305	TauR406W	1	Transcript
comt	36851.4	-0.406493	0.0534166	-7.60986	2.74384e-14	9.29177e-13	0.754455	TauR406W	1	Transcript
CG15747	1513.54	0.00956029	0.126653	0.0754842	0.939829	0.96795	1.00665	TauR406W	1	Transcript
Jafrac1	15181.1	0.205593	0.0863873	2.3799	0.0173175	0.0555179	1.15316	TauR406W	1	Transcript
CG1764	2046.12	0.0944096	0.104674	0.901936	0.367091	0.542012	1.06763	TauR406W	1	Transcript
CG15744	1312.89	-0.27631	0.0927189	-2.98008	0.00288171	0.0122033	0.8257	TauR406W	1	Transcript
CR45018	465.139	0.169788	0.192034	0.884156	0.376612	0.550734	1.12489	TauR406W	1	Transcript
CR32636	68.0765	0.204841	0.394189	0.519652	0.603306	0.746747	1.15256	TauR406W	1	Transcript
Yippee	3434.57	0.0173639	0.116907	0.148527	0.881927	0.931891	1.01211	TauR406W	1	Transcript
CG34324	41246.6	-1.9284	0.516934	-3.73045	0.000191136	0.00117858	0.262721	TauR406W	1	Transcript
Set2	3967.76	-0.254552	0.0696023	-3.65723	0.000254956	0.00151411	0.838248	TauR406W	1	Transcript
CG1998	4423.36	-0.147094	0.0893667	-1.64596	0.0997722	0.222747	0.903068	TauR406W	1	Transcript
Rbp1-like	21757.3	-0.244834	0.0986408	-2.48208	0.0130618	0.0439597	0.843913	TauR406W	1	Transcript
CG1640	27789.5	-0.189724	0.0448054	-4.2344	2.29165e-05	0.000178157	0.876773	TauR406W	1	Transcript
GstT4	4497.78	0.200065	0.076898	2.60169	0.0092766	0.03315	1.14875	TauR406W	1	Transcript
CG1673	3142.32	0.501414	0.217281	2.30768	0.0210171	0.064893	1.4156	TauR406W	1	Transcript
CG1662	1920.8	-0.23519	0.0785184	-2.99535	0.00274131	0.0116701	0.849573	TauR406W	1	Transcript
Tim9a	659.841	0.0578731	0.212598	0.272219	0.785454	0.873246	1.04093	TauR406W	1	Transcript
Tango13	1823.34	-0.12835	0.0857128	-1.49744	0.134278	0.27832	0.914877	TauR406W	1	Transcript
up	79756.8	-0.323578	0.116609	-2.7749	0.00552182	0.0212194	0.799085	TauR406W	1	Transcript
Tango2	460.803	0.0301121	0.172718	0.174342	0.861596	0.920579	1.02109	TauR406W	1	Transcript
CG32633	211.38	-1.9893	0.365641	-5.44058	5.31076e-08	7.24534e-07	0.251861	TauR406W	1	Transcript
CG11178	1369.41	-0.215436	0.11042	-1.95106	0.0510503	0.131279	0.861286	TauR406W	1	Transcript
CG2691	2754.66	-0.0562409	0.0748204	-0.751679	0.452244	0.620953	0.961767	TauR406W	1	Transcript
tth	2360.44	0.188586	0.0869406	2.16913	0.0300727	0.0861431	1.13965	TauR406W	1	Transcript
Ndc80	83.8478	-0.140025	0.381997	-0.366561	0.713946	0.825495	0.907503	TauR406W	1	Transcript
Pdcd4	14147.6	0.0441745	0.11567	0.381902	0.702534	0.817085	1.03109	TauR406W	1	Transcript
Nna1	8239.04	-0.31319	0.0757713	-4.13337	3.57488e-05	0.000265113	0.80486	TauR406W	1	Transcript
g	6840.24	0.0337298	0.11599	0.290798	0.771206	0.864219	1.02366	TauR406W	1	Transcript
CG15760	4512.93	-0.338994	0.116506	-2.90966	0.00361819	0.0148357	0.790592	TauR406W	1	Transcript
CG11151	5396.1	0.311531	0.0557296	5.59005	2.27002e-08	3.31753e-07	1.24102	TauR406W	1	Transcript
CG11134	790.649	0.528212	0.164777	3.20562	0.00134772	0.00634392	1.44214	TauR406W	1	Transcript
CG9940	2297.92	0.00273004	0.107923	0.0252962	0.979819	0.989177	1.00189	TauR406W	1	Transcript
Rtc1	555.223	-0.203523	0.141617	-1.43714	0.150679	0.301992	0.868427	TauR406W	1	Transcript
CG9941	4289.7	-0.227674	0.0700592	-3.24974	0.00115511	0.00555214	0.854011	TauR406W	1	Transcript
CG11158	883.197	-0.221586	0.114523	-1.93487	0.0530068	0.135053	0.857622	TauR406W	1	Transcript
CG12177	1743.86	0.205503	0.078246	2.62637	0.0086302	0.0310973	1.15309	TauR406W	1	Transcript
CG11164	75.6547	-0.122187	0.363134	-0.33648	0.736509	0.841908	0.918793	TauR406W	1	Transcript
Lig4	860.518	-0.113973	0.109211	-1.04361	0.296667	0.471281	0.92404	TauR406W	1	Transcript
Grip91	1776.49	-0.14883	0.0797002	-1.86738	0.0618486	0.153325	0.901981	TauR406W	1	Transcript
mus101	502.236	-0.0568085	0.218662	-0.259801	0.795018	0.879952	0.961389	TauR406W	1	Transcript
Yp3	170216	0.439106	0.359302	1.22211	0.221667	0.391511	1.35576	TauR406W	1	Transcript
CR42861	601.478	-0.0850721	0.119709	-0.710655	0.477298	0.641834	0.942737	TauR406W	1	Transcript
CG11103	826.95	-0.138349	0.126358	-1.09489	0.273563	0.445882	0.908558	TauR406W	1	Transcript
rdgB	21042.4	0.145277	0.0684185	2.12337	0.0337232	0.0946819	1.10594	TauR406W	1	Transcript
inaE	10806.4	-0.345254	0.0907174	-3.80582	0.000141334	0.000900134	0.787169	TauR406W	1	Transcript
AMPdeam	20372.2	-0.037047	0.101889	-0.3636	0.716157	0.827228	0.974648	TauR406W	1	Transcript
jub	1307.71	-0.0628227	0.122107	-0.514489	0.60691	0.749435	0.957389	TauR406W	1	Transcript
Clic	4559.01	0.0332966	0.0475593	0.700107	0.48386	0.646812	1.02335	TauR406W	1	Transcript
CtsB1	14307.4	0.430008	0.0494081	8.7032	3.22663e-18	1.56312e-16	1.34724	TauR406W	1	Transcript
CG11095	749.17	0.00145135	0.107384	0.0135154	0.989217	0.995113	1.00101	TauR406W	1	Transcript
Nup93-1	859.142	0.141796	0.132348	1.07139	0.283995	0.457188	1.10328	TauR406W	1	Transcript
ben	14675.3	-0.00267216	0.0400787	-0.0666728	0.946842	0.971635	0.99815	TauR406W	1	Transcript
CG11068	62.3462	1.46975	1.36268	1.07857	0.280779	0.453941	2.76973	TauR406W	1	Transcript
na	11142.6	-0.366844	0.0915466	-4.00718	6.14472e-05	0.000430954	0.775477	TauR406W	1	Transcript
l(1)G0469	1600.38	0.00794721	0.153959	0.0516192	0.958832	0.977957	1.00552	TauR406W	1	Transcript
mud	124.969	0.491012	0.914157	0.53712	0.591185	0.737941	1.40543	TauR406W	1	Transcript
CG42271	4396.5	-0.329321	0.0934873	-3.52262	0.000427297	0.00237564	0.795911	TauR406W	1	Transcript
yl	488.636	-0.91112	0.698878	-1.30369	0.192339	0.358488	0.531772	TauR406W	1	Transcript
l(1)G0007	1871.39	-0.115496	0.116122	-0.994605	0.319928	0.495601	0.923065	TauR406W	1	Transcript
CG32603	242.731	0.44372	0.292897	1.51493	0.129789	0.271786	1.36011	TauR406W	1	Transcript
CG13404	2131.09	-0.319742	0.0879389	-3.63595	0.000276954	0.0016272	0.801213	TauR406W	1	Transcript
CG1461	69.8245	-0.387839	0.495165	-0.783251	0.43348	0.604146	0.764274	TauR406W	1	Transcript
mRNA-cap	3428.47	-0.159638	0.0804378	-1.98462	0.0471868	0.123533	0.895249	TauR406W	1	Transcript
Fbxl4	12241.8	-0.212889	0.0785332	-2.71081	0.00671187	0.0251191	0.862808	TauR406W	1	Transcript
CG1434	749.967	0.0533152	0.155938	0.341899	0.732427	0.8388	1.03765	TauR406W	1	Transcript
CG11674	70.2049	-0.77317	0.722296	-1.07043	0.284424	0.457667	0.58513	TauR406W	1	Transcript
CG11590	463.082	0.30928	0.129709	2.38441	0.0171063	0.0550433	1.23909	TauR406W	1	Transcript
mRpL38	1965.61	-0.250128	0.103614	-2.41403	0.0157772	0.051543	0.840822	TauR406W	1	Transcript
CG9400	1007.26	1.05371	0.29574	3.56296	0.000366696	0.00209335	2.07586	TauR406W	1	Transcript
CG9411	79.9382	-0.994417	0.418733	-2.37483	0.0175572	0.0562003	0.501939	TauR406W	1	Transcript
CG14414	1096.21	-0.0284681	0.0816227	-0.348777	0.727257	0.835289	0.980461	TauR406W	1	Transcript
CG9413	17587.3	-0.136004	0.0698672	-1.9466	0.0515827	0.132294	0.910037	TauR406W	1	Transcript
nmdyn-D6	286.214	-0.091352	0.157025	-0.581766	0.560725	0.713237	0.938643	TauR406W	1	Transcript
NetA	324.659	-0.0303807	0.206015	-0.147468	0.882762	0.932412	0.979162	TauR406W	1	Transcript
mRpS25	1152.57	-0.222753	0.0995233	-2.2382	0.0252079	0.0750642	0.856929	TauR406W	1	Transcript
NetB	5551.5	-0.0594619	0.0952495	-0.624275	0.532447	0.690228	0.959622	TauR406W	1	Transcript
Ag5r	5884.13	1.45209	0.471185	3.08178	0.00205767	0.00913122	2.73604	TauR406W	1	Transcript
CG15890	2499.51	0.433195	0.0975123	4.44247	8.89335e-06	7.61986e-05	1.35022	TauR406W	1	Transcript
Flo2	7228.18	0.163629	0.0946223	1.72928	0.083759	0.194854	1.1201	TauR406W	1	Transcript
CG14411	3117.63	-0.0429029	0.0886054	-0.484202	0.628243	0.764937	0.9707	TauR406W	1	Transcript
CG14408	9701.91	-0.305425	0.0902673	-3.38357	0.000715512	0.00371938	0.809204	TauR406W	1	Transcript
CG32591	173.128	1.00591	0.769012	1.30805	0.190855	0.356875	2.00821	TauR406W	1	Transcript
CG32590	525.651	0.0195008	0.143577	0.135821	0.891963	0.93804	1.01361	TauR406W	1	Transcript
CG9522	128.461	0.204602	0.239007	0.856053	0.391969	0.56473	1.15237	TauR406W	1	Transcript
CG9509	81.8962	0.0961175	0.363155	0.264674	0.791261	0.877371	1.06889	TauR406W	1	Transcript
CG9512	9183.81	0.815115	0.202247	4.03029	5.57071e-05	0.000393598	1.75944	TauR406W	1	Transcript
CG9514	70.6764	-0.371141	0.407679	-0.910374	0.362625	0.537162	0.773171	TauR406W	1	Transcript
CG9518	60.186	0.131331	0.458834	0.286227	0.774704	0.866252	1.0953	TauR406W	1	Transcript
CG9519	1067.57	0.233115	0.105775	2.20388	0.027533	0.0804339	1.17537	TauR406W	1	Transcript
CG9521	364.009	0.180038	0.168831	1.06638	0.286251	0.45983	1.13291	TauR406W	1	Transcript
CG14407	2716.87	-0.114596	0.0590836	-1.93956	0.0524337	0.133984	0.923641	TauR406W	1	Transcript
eag	9304.85	-0.0883277	0.122204	-0.722791	0.469809	0.634614	0.940612	TauR406W	1	Transcript
CG5541	2132.43	0.106629	0.0705909	1.51052	0.13091	0.273422	1.07671	TauR406W	1	Transcript
opm	1294.08	-0.513004	0.112573	-4.55708	5.1869e-06	4.70327e-05	0.700762	TauR406W	1	Transcript
be	1884.12	0.229557	0.0801655	2.86353	0.00418947	0.0167375	1.17247	TauR406W	1	Transcript
dob	336.449	0.502978	0.303318	1.65825	0.097266	0.218598	1.41714	TauR406W	1	Transcript
ND-B18	6220.77	-0.300381	0.069507	-4.32159	1.54907e-05	0.000125557	0.812038	TauR406W	1	Transcript
hiw	11209.6	-0.340185	0.0893031	-3.80933	0.000139343	0.000888533	0.78994	TauR406W	1	Transcript
CR44831	367.234	0.447073	0.211608	2.11274	0.0346233	0.096716	1.36327	TauR406W	1	Transcript
drd	1669	0.235675	0.112267	2.09923	0.0357964	0.0993299	1.17746	TauR406W	1	Transcript
CG43737	7533.74	-0.270678	0.0999481	-2.70819	0.00676517	0.0253095	0.82893	TauR406W	1	Transcript
CG9095	662.605	0.679903	0.211002	3.22226	0.00127182	0.00603824	1.60203	TauR406W	1	Transcript
Rab3-GEF	17382.8	-0.227671	0.0974906	-2.33531	0.0195271	0.0612687	0.854012	TauR406W	1	Transcript
RpL37a	44601.6	0.230635	0.049873	4.62445	3.75596e-06	3.51542e-05	1.17335	TauR406W	1	Transcript
CG33178	3395.87	0.669029	0.0846309	7.90525	2.67396e-15	1.02118e-13	1.59	TauR406W	1	Transcript
CG33177	1024.14	0.110232	0.10818	1.01897	0.308219	0.483556	1.0794	TauR406W	1	Transcript
Cyp4s3	321.866	-0.397859	0.296912	-1.33999	0.18025	0.342934	0.758984	TauR406W	1	Transcript
CG5599	991.55	0.00605275	0.130738	0.046297	0.963074	0.980265	1.0042	TauR406W	1	Transcript
CG15027	451.938	0.1467	0.155993	0.94043	0.346997	0.52124	1.10703	TauR406W	1	Transcript
CG9065	2443.92	-0.331614	0.0702155	-4.7228	2.32622e-06	2.27597e-05	0.794647	TauR406W	1	Transcript
CR44661	57.3318	1.71478	0.451638	3.79681	0.000146572	0.000929542	3.28247	TauR406W	1	Transcript
CR44662	301.62	0.599519	0.190968	3.13937	0.00169312	0.00770965	1.51521	TauR406W	1	Transcript
gce	7180.74	-0.0615324	0.0969204	-0.634876	0.525509	0.684105	0.958246	TauR406W	1	Transcript
CG5877	1284.86	-0.0411322	0.0854743	-0.481224	0.630358	0.76657	0.971892	TauR406W	1	Transcript
Top1	8683.31	-0.0857188	0.0566038	-1.51436	0.129934	0.271925	0.942315	TauR406W	1	Transcript
CG9114	206.957	0.195321	0.204402	0.955573	0.339288	0.513867	1.14498	TauR406W	1	Transcript
CR44961	94.8204	-0.0734079	0.271884	-0.269997	0.787163	0.874402	0.95039	TauR406W	1	Transcript
CR44429	702.948	-0.389252	0.133859	-2.90793	0.00363826	0.0149063	0.763525	TauR406W	1	Transcript
acj6	1231.53	-0.227272	0.15027	-1.51243	0.130425	0.272626	0.854249	TauR406W	1	Transcript
Ahcy	2853.91	-0.078514	0.206962	-0.379364	0.704418	0.818276	0.947033	TauR406W	1	Transcript
Scamp	4465.87	-0.00133065	0.0614374	-0.0216586	0.98272	0.991437	0.999078	TauR406W	1	Transcript
Cngl	13288	-0.208929	0.100073	-2.08777	0.0368183	0.101546	0.865179	TauR406W	1	Transcript
CG9164	2741.45	-0.166548	0.106372	-1.5657	0.117418	0.251878	0.890972	TauR406W	1	Transcript
shtd	917.689	0.116489	0.133769	0.870821	0.383852	0.557639	1.08409	TauR406W	1	Transcript
CG11655	1127.54	0.274028	0.128901	2.12588	0.033513	0.0942436	1.20918	TauR406W	1	Transcript
CG6227	1183.51	-0.336809	0.130929	-2.57245	0.0100983	0.0356145	0.791791	TauR406W	1	Transcript
CG12608	1532.21	-0.191206	0.0994858	-1.92194	0.0546127	0.138336	0.875873	TauR406W	1	Transcript
CG9123	746.824	0.235208	0.100662	2.33661	0.0194594	0.0611115	1.17708	TauR406W	1	Transcript
Pp1-13C	56.4035	1.73023	1.43854	1.20277	0.229066	0.400224	3.3178	TauR406W	1	Transcript
Ac13E	7161.94	0.141308	0.065866	2.14539	0.0319219	0.0904496	1.1029	TauR406W	1	Transcript
CG6340	5958.09	-0.277007	0.120825	-2.29264	0.0218689	0.0670286	0.825301	TauR406W	1	Transcript
CG9220	1171.38	0.279269	0.102481	2.72509	0.00642844	0.0242317	1.21358	TauR406W	1	Transcript
CG9213	493.85	-0.243074	0.146485	-1.65938	0.0970393	0.218229	0.844943	TauR406W	1	Transcript
CG15643	558.187	-0.283879	0.142771	-1.98836	0.0467722	0.122571	0.821379	TauR406W	1	Transcript
Gmap	4082.89	-0.0965705	0.0838983	-1.15104	0.249715	0.42145	0.935254	TauR406W	1	Transcript
cerv	826.181	-0.0900122	0.100357	-0.896923	0.36976	0.544034	0.939515	TauR406W	1	Transcript
CG8097	309.751	0.16937	0.258803	0.654437	0.51283	0.673983	1.12457	TauR406W	1	Transcript
CG9215	714.209	-0.0494924	0.164875	-0.300182	0.764038	0.860164	0.966276	TauR406W	1	Transcript
CG7872	1344.96	0.234613	0.128977	1.81904	0.0689057	0.167253	1.17659	TauR406W	1	Transcript
CG7860	84.486	0.767092	0.440255	1.74238	0.0814419	0.190992	1.70184	TauR406W	1	Transcript
mh	180.145	0.0968848	0.213761	0.453239	0.650377	0.781617	1.06946	TauR406W	1	Transcript
CG6308	499.672	0.0278989	0.133972	0.208244	0.835038	0.90482	1.01953	TauR406W	1	Transcript
Grip128	872.094	-0.120598	0.127326	-0.94716	0.343557	0.517785	0.919806	TauR406W	1	Transcript
CR44353	90.6354	-0.269346	0.351288	-0.766738	0.443237	0.612929	0.829696	TauR406W	1	Transcript
sog	4106.13	0.11059	0.0738091	1.49833	0.134047	0.278081	1.07967	TauR406W	1	Transcript
CG9281	8518.43	0.163136	0.0428045	3.8112	0.000138295	0.000882927	1.11972	TauR406W	1	Transcript
Pis	36143.9	-0.097517	0.0822058	-1.18626	0.235522	0.406878	0.93464	TauR406W	1	Transcript
CG15601	394.163	-0.118341	0.201346	-0.58775	0.5567	0.709534	0.921246	TauR406W	1	Transcript
CG8134	1524	-0.131291	0.115394	-1.13776	0.255219	0.427435	0.913014	TauR406W	1	Transcript
CG9240	1961.4	0.0898298	0.0660153	1.36074	0.173595	0.334161	1.06424	TauR406W	1	Transcript
CG8128	3306.88	0.0947789	0.0671071	1.41235	0.157846	0.312054	1.0679	TauR406W	1	Transcript
Chc	31138	0.00595661	0.0632364	0.0941959	0.924954	0.958194	1.00414	TauR406W	1	Transcript
sd	7156.35	0.151795	0.0879655	1.72562	0.0844164	0.195634	1.11095	TauR406W	1	Transcript
CG17209	880.895	-0.151337	0.110303	-1.372	0.170062	0.329542	0.900416	TauR406W	1	Transcript
UBL3	9821.6	-0.12619	0.0727819	-1.73382	0.0829507	0.193397	0.916248	TauR406W	1	Transcript
CG43673	6115.1	-1.54481	0.573606	-2.69316	0.00707792	0.0262729	0.342741	TauR406W	1	Transcript
MagR	3906.08	-0.297823	0.0553558	-5.38017	7.44166e-08	9.84444e-07	0.813479	TauR406W	1	Transcript
AlkB	396.547	0.0907348	0.145444	0.623845	0.532729	0.690454	1.06491	TauR406W	1	Transcript
Myb	5681.79	0.18401	0.0786382	2.33996	0.019286	0.0607675	1.13604	TauR406W	1	Transcript
CG8974	9015.65	0.101045	0.0398086	2.53827	0.0111401	0.0387018	1.07255	TauR406W	1	Transcript
Rhp	1646.3	-0.113525	0.110266	-1.02956	0.303215	0.478228	0.924327	TauR406W	1	Transcript
Graf	6538.22	-0.0514678	0.063705	-0.807908	0.419143	0.590935	0.964954	TauR406W	1	Transcript
CG43672	98.5829	-0.594448	0.371132	-1.60172	0.109218	0.237897	0.662298	TauR406W	1	Transcript
CG33172	300.224	0.148177	0.176843	0.837902	0.402086	0.574957	1.10817	TauR406W	1	Transcript
sun	18029.5	-0.159311	0.0745645	-2.13656	0.0326341	0.0920937	0.895452	TauR406W	1	Transcript
Paf-AHalpha	1377.18	0.00811259	0.117586	0.068993	0.944995	0.970545	1.00564	TauR406W	1	Transcript
CG15914	180.3	0.164822	0.214661	0.767822	0.442593	0.612442	1.12103	TauR406W	1	Transcript
CG8578	2292.89	-0.0819977	0.0764625	-1.07239	0.283545	0.456712	0.944749	TauR406W	1	Transcript
ArgRS	1631.06	0.0327608	0.104572	0.313284	0.754065	0.854152	1.02297	TauR406W	1	Transcript
CG8565	190.593	1.94912	1.38203	1.41034	0.158441	0.312881	3.8614	TauR406W	1	Transcript
PGRP-LE	1363.66	0.0418679	0.0828348	0.505439	0.613251	0.753668	1.02945	TauR406W	1	Transcript
CG15602	1103.83	0.0302435	0.086025	0.351566	0.725163	0.833858	1.02118	TauR406W	1	Transcript
Efhc1.1	79.8335	0.627616	0.672815	0.932821	0.350912	0.524863	1.54501	TauR406W	1	Transcript
CG8952	123.223	-1.47879	0.737513	-2.0051	0.0449525	0.118664	0.358791	TauR406W	1	Transcript
CG8239	511.419	-0.0328555	0.149724	-0.21944	0.826307	0.899162	0.977484	TauR406W	1	Transcript
Tcp-1zeta	3292.84	0.0624527	0.113445	0.550512	0.581968	0.731234	1.04424	TauR406W	1	Transcript
CG8944	1581.1	0.0368229	0.106646	0.345282	0.729882	0.836801	1.02585	TauR406W	1	Transcript
CG8206	5024.02	-0.0434238	0.0802108	-0.541371	0.588252	0.736091	0.970349	TauR406W	1	Transcript
CG11679	485.134	0.101515	0.132048	0.768769	0.44203	0.611907	1.0729	TauR406W	1	Transcript
CG12379	195.507	0.0573715	0.219202	0.26173	0.79353	0.878779	1.04057	TauR406W	1	Transcript
CG8191	260.718	0.3158	0.188021	1.6796	0.0930349	0.210992	1.2447	TauR406W	1	Transcript
mRpS30	2931.03	-0.232094	0.0615895	-3.7684	0.000164297	0.00102516	0.851398	TauR406W	1	Transcript
mRpL3	1589.71	-0.229762	0.0800276	-2.87103	0.00409132	0.0164281	0.852776	TauR406W	1	Transcript
Arp6	1310.35	0.0615095	0.102485	0.60018	0.548386	0.704224	1.04356	TauR406W	1	Transcript
CR32582	75.8158	0.520216	0.358758	1.45004	0.147046	0.296872	1.43417	TauR406W	1	Transcript
shi	62051.3	-0.197975	0.068222	-2.90192	0.00370883	0.0151421	0.871773	TauR406W	1	Transcript
CG8916	1430.37	-0.432757	0.0909527	-4.75805	1.9547e-06	1.95172e-05	0.740844	TauR406W	1	Transcript
CG8909	19614.2	-0.316395	0.0797099	-3.96934	7.20734e-05	0.000494542	0.803074	TauR406W	1	Transcript
MSBP	12680.3	0.303185	0.0338013	8.96962	2.97546e-19	1.63011e-17	1.23387	TauR406W	1	Transcript
CG16952	7223.86	-0.27432	0.0766412	-3.57927	0.000344552	0.00197881	0.82684	TauR406W	1	Transcript
mmd	15290.5	-0.219699	0.117879	-1.86377	0.0623547	0.154469	0.858745	TauR406W	1	Transcript
CG42766	105.743	0.0356732	0.271822	0.131237	0.895587	0.940434	1.02503	TauR406W	1	Transcript
Ranbp16	7307.88	-0.232675	0.0787892	-2.95313	0.0031457	0.0131719	0.851056	TauR406W	1	Transcript
tay	7995.05	-0.290951	0.0925174	-3.14482	0.00166187	0.00758387	0.817363	TauR406W	1	Transcript
Gapdh2	73767.2	-0.267612	0.0468112	-5.71683	1.0853e-08	1.70009e-07	0.830694	TauR406W	1	Transcript
CG9170	13169	-0.456228	0.0876135	-5.20728	1.91627e-07	2.35075e-06	0.72889	TauR406W	1	Transcript
Stim	7818.29	0.161108	0.0611235	2.63578	0.00839445	0.0303714	1.11815	TauR406W	1	Transcript
Lcch3	5354.29	-0.318988	0.101991	-3.1276	0.00176241	0.00798695	0.801632	TauR406W	1	Transcript
Gbeta13F	22349.2	0.0548149	0.0683943	0.801454	0.422869	0.594265	1.03873	TauR406W	1	Transcript
ND-20	18505.5	-0.179328	0.0385407	-4.65296	3.27211e-06	3.10702e-05	0.883114	TauR406W	1	Transcript
CycD	603.573	0.174999	0.193494	0.90442	0.365773	0.540524	1.12896	TauR406W	1	Transcript
CG8931	2339.67	-0.178043	0.0747928	-2.38049	0.0172898	0.055463	0.883901	TauR406W	1	Transcript
Rrp47	982.053	0.113582	0.101533	1.11867	0.263281	0.435775	1.08191	TauR406W	1	Transcript
CG8924	1665.94	-0.3598	0.153281	-2.34733	0.0189085	0.0597579	0.779273	TauR406W	1	Transcript
CG15916	1583.1	-0.265563	0.095781	-2.77261	0.0055609	0.0213432	0.831874	TauR406W	1	Transcript
Or13a	296.589	-0.162524	0.279373	-0.581744	0.560739	0.713237	0.893461	TauR406W	1	Transcript
CR45527	117.933	-0.265655	0.363616	-0.730592	0.465028	0.630535	0.831821	TauR406W	1	Transcript
Tob	10976	-0.0587544	0.0988833	-0.59418	0.552392	0.707235	0.960093	TauR406W	1	Transcript
exd	11555.8	0.0446679	0.106152	0.42079	0.673909	0.799612	1.03145	TauR406W	1	Transcript
vap	5501.2	-0.0909345	0.0731968	-1.24233	0.214115	0.383202	0.938914	TauR406W	1	Transcript
Nipsnap	6877.65	0.0620172	0.0797965	0.777192	0.437045	0.607336	1.04392	TauR406W	1	Transcript
dpr18	5075.68	-0.185675	0.129718	-1.43138	0.152322	0.303774	0.879238	TauR406W	1	Transcript
CG8939	1132.84	0.022606	0.124492	0.181586	0.855908	0.916988	1.01579	TauR406W	1	Transcript
disco	1105.65	0.166163	0.160726	1.03383	0.301214	0.47576	1.12207	TauR406W	1	Transcript
CG9915	2123.71	-0.0307776	0.0743982	-0.413687	0.679103	0.80213	0.978893	TauR406W	1	Transcript
CG3632	8070.2	-0.0907562	0.0857994	-1.05777	0.29016	0.464184	0.93903	TauR406W	1	Transcript
Fur2	10582.4	-0.121531	0.0674201	-1.8026	0.0714518	0.172156	0.919212	TauR406W	1	Transcript
Dsp1	8443.75	-0.142921	0.0647136	-2.20851	0.0272087	0.079796	0.905684	TauR406W	1	Transcript
CG9921	3331.48	-0.161967	0.0505007	-3.20723	0.0013402	0.00631421	0.893805	TauR406W	1	Transcript
CG32579	549.503	0.343454	0.142953	2.40256	0.0162806	0.0528248	1.26879	TauR406W	1	Transcript
CG9917	11003.7	0.162828	0.0492047	3.3092	0.000935635	0.0046577	1.11948	TauR406W	1	Transcript
CG3679	56.6932	-0.020627	0.425608	-0.0484647	0.961346	0.979315	0.985804	TauR406W	1	Transcript
caz	7375.75	0.00951992	0.128478	0.0740975	0.940933	0.968515	1.00662	TauR406W	1	Transcript
nonA	9926.63	-0.0234686	0.0722103	-0.325003	0.745179	0.847929	0.983864	TauR406W	1	Transcript
CG32576	810.193	0.130614	0.110412	1.18297	0.236822	0.408053	1.09476	TauR406W	1	Transcript
eas	13960.5	0.298266	0.0575985	5.17837	2.23834e-07	2.72033e-06	1.22967	TauR406W	1	Transcript
CG9911	4780.19	-0.051519	0.0809419	-0.636493	0.524455	0.683215	0.96492	TauR406W	1	Transcript
kat80	2557.96	-0.0471927	0.0927642	-0.508738	0.610936	0.752273	0.967818	TauR406W	1	Transcript
Gpi1	553.044	-0.0733116	0.129417	-0.566474	0.571072	0.721626	0.950454	TauR406W	1	Transcript
CG9919	4804.15	-0.243271	0.073845	-3.29435	0.000986498	0.0048715	0.844828	TauR406W	1	Transcript
CalpC	876.11	0.0844616	0.122058	0.691981	0.488949	0.651932	1.06029	TauR406W	1	Transcript
SWIP	1179.88	-0.0489829	0.108672	-0.45074	0.652177	0.783241	0.966618	TauR406W	1	Transcript
CG9914	1167.29	-0.312487	0.473674	-0.659709	0.509441	0.670708	0.805253	TauR406W	1	Transcript
UQCR-14	28498.2	-0.199346	0.0754945	-2.64054	0.00827733	0.0300222	0.870945	TauR406W	1	Transcript
Mfe2	4777.57	0.140158	0.0678608	2.06538	0.0388871	0.105995	1.10203	TauR406W	1	Transcript
Prosalpha4	2616.99	0.112692	0.0562314	2.00408	0.045061	0.118864	1.08124	TauR406W	1	Transcript
Cyp1	33230.1	0.311561	0.0548213	5.6832	1.32195e-08	2.04629e-07	1.24105	TauR406W	1	Transcript
U2af50	4144.51	-0.0495913	0.0547862	-0.905179	0.365371	0.540082	0.96621	TauR406W	1	Transcript
sl	1048.64	0.17121	0.127814	1.33952	0.180401	0.343159	1.126	TauR406W	1	Transcript
CG34015	530.533	0.299917	0.138262	2.1692	0.0300676	0.0861431	1.23107	TauR406W	1	Transcript
hang	5880.73	-0.26332	0.0979468	-2.6884	0.00717954	0.0265653	0.833168	TauR406W	1	Transcript
AnxB11	4837.98	0.503132	0.0772108	6.51634	7.20453e-11	1.56083e-09	1.41729	TauR406W	1	Transcript
Traf-like	59.8756	0.126567	0.382339	0.331033	0.740619	0.844407	1.09169	TauR406W	1	Transcript
Rbp2	7967.52	0.211869	0.0653789	3.24063	0.00119264	0.00571419	1.15819	TauR406W	1	Transcript
CG4239	8010.64	-0.403658	0.087444	-4.61619	3.90841e-06	3.64831e-05	0.755939	TauR406W	1	Transcript
CG4301	582.45	-0.0538768	0.12497	-0.431117	0.666383	0.794195	0.963344	TauR406W	1	Transcript
TH1	1383.41	-0.0567328	0.0763846	-0.742726	0.457647	0.624195	0.961439	TauR406W	1	Transcript
eIF-2alpha	4896.68	0.178876	0.0418881	4.27033	1.95185e-05	0.000153912	1.132	TauR406W	1	Transcript
rngo	1916.24	0.316832	0.10339	3.06445	0.00218072	0.00957978	1.24559	TauR406W	1	Transcript
CG9947	5077	0.0319161	0.0804713	0.396615	0.691651	0.810113	1.02237	TauR406W	1	Transcript
mei-41	390.503	-0.27623	0.167946	-1.64475	0.100021	0.223068	0.825746	TauR406W	1	Transcript
Nup153	5900.75	-0.083356	0.0928968	-0.897297	0.36956	0.543941	0.943859	TauR406W	1	Transcript
Arp2	4548.81	-0.00584541	0.0766026	-0.0763083	0.939174	0.967466	0.995956	TauR406W	1	Transcript
SNRPG	882.568	0.082583	0.177285	0.465819	0.641345	0.775483	1.05891	TauR406W	1	Transcript
CG9784	3204.08	0.0229494	0.0700143	0.327782	0.743077	0.846088	1.01603	TauR406W	1	Transcript
CanA-14F	9126.53	-0.000323755	0.0945961	-0.0034225	0.997269	0.998701	0.999776	TauR406W	1	Transcript
CG9902	1400.87	-0.330103	0.156613	-2.10776	0.035052	0.0975726	0.79548	TauR406W	1	Transcript
RpS19a	32342.8	0.202975	0.0474399	4.27857	1.88095e-05	0.000148995	1.15107	TauR406W	1	Transcript
CG9782	378.616	0.637956	0.237377	2.68753	0.00719827	0.0266064	1.55612	TauR406W	1	Transcript
CG13014	369.192	0.115075	0.179878	0.639737	0.522344	0.681317	1.08303	TauR406W	1	Transcript
Cnx14D	54.2457	-3.38821	1.34213	-2.5245	0.0115864	0.0400395	0.0955094	TauR406W	1	Transcript
Ubc7	4194.56	0.114811	0.0503957	2.2782	0.0227146	0.0692153	1.08283	TauR406W	1	Transcript
Rok	3884.26	0.217955	0.117848	1.84946	0.0643914	0.158651	1.16308	TauR406W	1	Transcript
mbt	3530.88	-0.217549	0.06187	-3.51623	0.000437725	0.00242475	0.860025	TauR406W	1	Transcript
SMC3	3013.16	-0.10673	0.0672278	-1.58758	0.112381	0.243519	0.928691	TauR406W	1	Transcript
Pp2B-14D	5792.24	-0.132666	0.0585264	-2.26678	0.0234039	0.0708259	0.912144	TauR406W	1	Transcript
CG4678	7582.29	-0.468432	0.106513	-4.3979	1.09305e-05	9.1766e-05	0.72275	TauR406W	1	Transcript
CG34325	2317.43	0.293857	0.0694355	4.23209	2.31532e-05	0.00017973	1.22591	TauR406W	1	Transcript
CG13012	940.343	-0.00399567	0.114099	-0.0350194	0.972064	0.985437	0.997234	TauR406W	1	Transcript
2019-09-04	7114.47	-0.293371	0.0753634	-3.89275	9.91125e-05	0.000656817	0.815993	TauR406W	1	Transcript
CG32572	50.2595	0.803623	1.11014	0.72389	0.469133	0.634157	1.74548	TauR406W	1	Transcript
CG9676	17058.3	-1.40294	0.0482499	-29.0765	7.11241e-186	2.48081e-182	0.378158	TauR406W	1	Transcript
goe	5374.17	-0.0635401	0.0765621	-0.829916	0.406586	0.57888	0.956913	TauR406W	1	Transcript
CG13008	124.058	0.570049	0.983299	0.579732	0.562096	0.714067	1.48457	TauR406W	1	Transcript
CG15865	69.4107	-1.30565	0.594533	-2.1961	0.028085	0.0816257	0.404539	TauR406W	1	Transcript
CG9723	716.849	-0.0101081	0.105085	-0.0961896	0.92337	0.957583	0.993018	TauR406W	1	Transcript
r	1234.4	0.0888902	0.176066	0.504868	0.613651	0.753668	1.06355	TauR406W	1	Transcript
Axs	2713.94	-0.00993427	0.0774867	-0.128206	0.897986	0.942291	0.993138	TauR406W	1	Transcript
CG4829	5328.31	0.335198	0.0863017	3.88402	0.000102742	0.000678723	1.26155	TauR406W	1	Transcript
CG13003	2474.1	0.932564	0.0840734	11.0923	1.36784e-28	1.70394e-26	1.90867	TauR406W	1	Transcript
CG4880	237.331	0.00845259	0.214909	0.039331	0.968626	0.983286	1.00588	TauR406W	1	Transcript
DENR	2263.49	0.0103975	0.0874407	0.118909	0.905347	0.947286	1.00723	TauR406W	1	Transcript
CG9125	520.699	-0.189444	0.147167	-1.28727	0.197999	0.364893	0.876944	TauR406W	1	Transcript
Rcp	650.867	-0.0867382	0.153238	-0.566037	0.571369	0.721729	0.941649	TauR406W	1	Transcript
CG9132	7092.45	-0.153686	0.0715411	-2.14822	0.0316964	0.0900056	0.898951	TauR406W	1	Transcript
Nprl2	1000.08	0.0333468	0.0993679	0.33559	0.73718	0.842104	1.02338	TauR406W	1	Transcript
CG4872	556.725	0.544064	0.1183	4.59904	4.24452e-06	3.90287e-05	1.45807	TauR406W	1	Transcript
ppk28	59.0737	-0.785406	0.35643	-2.20354	0.0275569	0.0804564	0.580189	TauR406W	1	Transcript
CG13005	302.799	-0.15158	0.163022	-0.929813	0.352468	0.526513	0.900264	TauR406W	1	Transcript
CG4789	2369.34	-0.0755059	0.0682262	-1.1067	0.268424	0.440709	0.949009	TauR406W	1	Transcript
CG4768	2416.11	-0.0995913	0.0758535	-1.31294	0.189203	0.354806	0.933297	TauR406W	1	Transcript
Rrp45	426.2	-0.0279795	0.15527	-0.180199	0.856996	0.917684	0.980793	TauR406W	1	Transcript
Sap30	1255.64	0.220454	0.093162	2.36635	0.0179645	0.0572772	1.1651	TauR406W	1	Transcript
CG9609	1583.31	-0.0381696	0.095544	-0.399497	0.689527	0.808608	0.97389	TauR406W	1	Transcript
RSG7	7003.24	-0.107073	0.106753	-1.00299	0.315865	0.4917	0.92847	TauR406W	1	Transcript
mRpL22	1476	-0.166044	0.0726715	-2.28486	0.0223208	0.0681743	0.891283	TauR406W	1	Transcript
RhoGAP15B	2504.89	0.448758	0.100193	4.47894	7.50144e-06	6.55765e-05	1.36486	TauR406W	1	Transcript
CG4928	14048.9	0.592171	0.0903337	6.55537	5.55039e-11	1.24077e-09	1.50751	TauR406W	1	Transcript
Ubr1	13328.8	-0.141605	0.0806178	-1.7565	0.0790027	0.186358	0.90651	TauR406W	1	Transcript
CG13001	777.326	-0.390731	0.125467	-3.11422	0.00184429	0.00830281	0.762743	TauR406W	1	Transcript
wus	96.8355	-0.325808	0.278192	-1.17116	0.241533	0.413596	0.797852	TauR406W	1	Transcript
Arpc3B	133.363	0.0141225	0.23649	0.0597172	0.952381	0.974421	1.00984	TauR406W	1	Transcript
wcy	4112.29	-0.178043	0.0480255	-3.70726	0.000209517	0.00127316	0.883901	TauR406W	1	Transcript
CG4991	3070.68	0.182288	0.0973065	1.87334	0.061022	0.151563	1.13468	TauR406W	1	Transcript
CG5004	3609.57	0.0689048	0.112672	0.611551	0.540835	0.697989	1.04892	TauR406W	1	Transcript
xmas-2	521.697	-0.0940158	0.126559	-0.742863	0.457565	0.624195	0.936911	TauR406W	1	Transcript
CG4949	362.666	0.0729447	0.189696	0.384535	0.700582	0.815722	1.05186	TauR406W	1	Transcript
CG5010	8887.82	-0.499693	0.0934059	-5.3497	8.81025e-08	1.15382e-06	0.707257	TauR406W	1	Transcript
CG16700	2826.81	0.314487	0.104741	3.00252	0.00267754	0.0114452	1.24357	TauR406W	1	Transcript
CG4955	63.756	2.04859	1.7168	1.19326	0.232768	0.404428	4.13702	TauR406W	1	Transcript
xmas-1	213.735	0.244993	0.416812	0.587779	0.556681	0.709534	1.18509	TauR406W	1	Transcript
RpS5a	45525	0.289108	0.0726312	3.98049	6.87744e-05	0.000473769	1.22188	TauR406W	1	Transcript
CG34327	4837.12	0.143738	0.147342	0.975535	0.329295	0.504279	1.10476	TauR406W	1	Transcript
f	105.733	-0.0775652	0.255492	-0.303591	0.761439	0.858588	0.947656	TauR406W	1	Transcript
CG5172	2128.63	0.42299	0.254943	1.65916	0.0970843	0.218283	1.3407	TauR406W	1	Transcript
CG32564	106.543	0.318934	0.309385	1.03087	0.302604	0.477378	1.24741	TauR406W	1	Transcript
CG8675	780.248	0.234571	0.0997079	2.35258	0.0186435	0.0590452	1.17656	TauR406W	1	Transcript
CG8915	888.068	-0.0942754	0.109638	-0.859883	0.389854	0.562893	0.936743	TauR406W	1	Transcript
CG5162	2723.45	0.586581	0.128563	4.56259	5.05266e-06	4.59349e-05	1.50168	TauR406W	1	Transcript
B-H1	524.042	0.0496912	0.24644	0.201636	0.840201	0.907994	1.03504	TauR406W	1	Transcript
B-H2	318.18	-0.131644	0.175803	-0.748814	0.453969	0.622097	0.912791	TauR406W	1	Transcript
CG5613	333.136	0.654234	0.148764	4.39779	1.09358e-05	9.1766e-05	1.57378	TauR406W	1	Transcript
CG8611	702	0.0723056	0.167912	0.430617	0.666747	0.794267	1.0514	TauR406W	1	Transcript
CG43658	3575.19	0.00370209	0.0694844	0.0532795	0.957509	0.977459	1.00257	TauR406W	1	Transcript
CG8568	76.229	-0.0345434	0.362922	-0.0951813	0.924171	0.957952	0.976341	TauR406W	1	Transcript
ppk23	112.603	0.504417	0.341957	1.47509	0.140188	0.28652	1.41855	TauR406W	1	Transcript
X11L	7277.94	-0.0449032	0.081246	-0.552682	0.580481	0.729891	0.969355	TauR406W	1	Transcript
stas	6472.85	0.052273	0.0645876	0.809335	0.418322	0.590136	1.0369	TauR406W	1	Transcript
beta-Spec	43041.9	-0.134895	0.0718743	-1.87682	0.0605431	0.150552	0.910736	TauR406W	1	Transcript
RhoGAPp190	16550	0.00257048	0.0888988	0.0289147	0.976933	0.987693	1.00178	TauR406W	1	Transcript
CG12992	103.393	0.451018	0.697807	0.646336	0.518062	0.677371	1.367	TauR406W	1	Transcript
CG12991	7727.5	-0.0561334	0.0684803	-0.8197	0.412387	0.584797	0.961839	TauR406W	1	Transcript
Ankle2	3808.35	0.0192744	0.0754149	0.255578	0.798277	0.882533	1.01345	TauR406W	1	Transcript
CG8326	500.721	-0.0210222	0.153744	-0.136735	0.89124	0.937752	0.985534	TauR406W	1	Transcript
IntS2	1338.46	-0.0594422	0.092808	-0.640485	0.521857	0.680972	0.959635	TauR406W	1	Transcript
CG5800	523.919	0.230794	0.21248	1.08619	0.277396	0.450166	1.17348	TauR406W	1	Transcript
CG8289	2665.69	-0.133678	0.0854644	-1.56414	0.117785	0.25219	0.911505	TauR406W	1	Transcript
ND-24	10788.3	-0.0999987	0.037177	-2.6898	0.00714956	0.0264918	0.933034	TauR406W	1	Transcript
CG8188	5753.91	-0.107252	0.0773716	-1.3862	0.165686	0.323278	0.928354	TauR406W	1	Transcript
CG42684	4927.24	-0.230741	0.114645	-2.01266	0.0441507	0.117064	0.852197	TauR406W	1	Transcript
par-6	5458.49	0.432125	0.0660445	6.54294	6.03193e-11	1.34009e-09	1.34922	TauR406W	1	Transcript
unc-4	284.15	-0.175403	0.201677	-0.869722	0.384452	0.557923	0.88552	TauR406W	1	Transcript
CG8173	384.52	-0.0185691	0.177905	-0.104377	0.91687	0.953936	0.987211	TauR406W	1	Transcript
CG6762	818.57	0.0339641	0.118168	0.287424	0.773788	0.865651	1.02382	TauR406W	1	Transcript
Ucp4A	3632.37	-0.260537	0.0958638	-2.71779	0.00657201	0.024684	0.834777	TauR406W	1	Transcript
CG6769	1172.45	-0.0846599	0.114766	-0.737671	0.460714	0.627206	0.943007	TauR406W	1	Transcript
mnb	2882.3	0.146891	0.118032	1.24451	0.213312	0.382339	1.10718	TauR406W	1	Transcript
CG32554	98.8214	-0.0569379	0.294286	-0.193478	0.846585	0.911239	0.961302	TauR406W	1	Transcript
CG15814	3850.03	-0.185763	0.0614162	-3.02465	0.00248919	0.0107277	0.879184	TauR406W	1	Transcript
CG6847	1025.4	0.168704	0.108304	1.55769	0.119306	0.25452	1.12405	TauR406W	1	Transcript
Vps4	6299.91	0.153177	0.0510209	3.00225	0.00267995	0.0114508	1.11202	TauR406W	1	Transcript
CG7772	2221.85	0.0263344	0.066931	0.393456	0.693983	0.812013	1.01842	TauR406W	1	Transcript
CG12985	60.0811	0.592414	0.444169	1.33376	0.182283	0.345516	1.50777	TauR406W	1	Transcript
Arp8	449.993	-0.038193	0.138075	-0.276612	0.782078	0.871111	0.973874	TauR406W	1	Transcript
CG32557	448.736	-1.2237	0.443168	-2.76125	0.00575812	0.0219821	0.428185	TauR406W	1	Transcript
Spt7	323.088	-0.0284681	0.1607	-0.177151	0.85939	0.919119	0.980461	TauR406W	1	Transcript
CG8142	195.656	-0.143758	0.193372	-0.743427	0.457223	0.624195	0.905158	TauR406W	1	Transcript
CG6398	4713.23	0.359932	0.0528506	6.81037	9.73505e-12	2.42542e-10	1.28337	TauR406W	1	Transcript
e(y)1	498.881	0.0287786	0.136049	0.211531	0.832473	0.902788	1.02015	TauR406W	1	Transcript
CG6867	2604.09	-0.380061	0.106088	-3.58252	0.000340292	0.00195542	0.768405	TauR406W	1	Transcript
CG12672	218.48	-0.318997	0.208495	-1.53	0.126017	0.265428	0.801627	TauR406W	1	Transcript
Dhc16F	86.0067	0.420671	0.55434	0.758868	0.447932	0.617544	1.33855	TauR406W	1	Transcript
Frq1	12578.4	-0.0908258	0.104958	-0.865353	0.386845	0.560115	0.938985	TauR406W	1	Transcript
Frq2	7803.64	-0.147821	0.0826443	-1.78864	0.0736721	0.176538	0.902613	TauR406W	1	Transcript
ari-1	8696.38	0.00974988	0.0727825	0.133959	0.893435	0.938833	1.00678	TauR406W	1	Transcript
wupA	46755.7	-0.253027	0.0511172	-4.94994	7.42349e-07	8.05803e-06	0.839134	TauR406W	1	Transcript
CG7206	2713.37	-0.0533708	0.0983948	-0.542415	0.587533	0.735664	0.963682	TauR406W	1	Transcript
RhoGAP16F	673.729	-0.118975	0.127018	-0.936671	0.348928	0.522979	0.920842	TauR406W	1	Transcript
Mvb12	1954.39	0.0403815	0.072491	0.557055	0.57749	0.726741	1.02839	TauR406W	1	Transcript
CG7135	2159.86	1.01229	0.138773	7.29455	2.99651e-13	9.01019e-12	2.01711	TauR406W	1	Transcript
Taf8	354.087	-0.140589	0.180849	-0.777384	0.436932	0.60726	0.907148	TauR406W	1	Transcript
scu	5071.09	0.477447	0.115232	4.14335	3.42264e-05	0.000255089	1.39228	TauR406W	1	Transcript
CR32553	1551.99	-0.0303216	0.0985608	-0.307644	0.758353	0.856863	0.979202	TauR406W	1	Transcript
CG6023	623.761	-0.182128	0.15059	-1.20943	0.226498	0.397119	0.881402	TauR406W	1	Transcript
CrebB	5821.02	0.0137394	0.0543165	0.252951	0.800306	0.883823	1.00957	TauR406W	1	Transcript
CG32547	1968.85	-0.239662	0.14237	-1.68338	0.0923015	0.209738	0.846944	TauR406W	1	Transcript
por	660.85	0.037171	0.133849	0.277708	0.781236	0.87039	1.0261	TauR406W	1	Transcript
CG32549	11341.3	-0.0349584	0.0798454	-0.437826	0.661512	0.791165	0.97606	TauR406W	1	Transcript
CG32551	148.611	0.928011	0.265214	3.4991	0.000466835	0.00256465	1.90265	TauR406W	1	Transcript
CG32548	173.253	1.0984	1.10949	0.990006	0.322171	0.497768	2.14117	TauR406W	1	Transcript
CG6290	1417.83	0.125393	0.115368	1.08689	0.277084	0.449869	1.0908	TauR406W	1	Transcript
CG6179	699.187	-0.162281	0.13993	-1.15973	0.246158	0.417471	0.893611	TauR406W	1	Transcript
CG6106	183.598	-0.584744	0.232969	-2.50996	0.0120743	0.0413842	0.666768	TauR406W	1	Transcript
Tsf1	40381.4	1.74104	0.161033	10.8117	3.02918e-27	3.48322e-25	3.34277	TauR406W	1	Transcript
betaCOP	5677.35	-0.0303636	0.0698991	-0.434392	0.664004	0.792895	0.979173	TauR406W	1	Transcript
CR45714	114.82	0.336364	0.25084	1.34095	0.179935	0.342771	1.26257	TauR406W	1	Transcript
Bx	4454.1	-0.381138	0.0816043	-4.67055	3.00387e-06	2.86793e-05	0.767832	TauR406W	1	Transcript
HisRS	2719.5	-0.0540989	0.0735779	-0.73526	0.462181	0.628356	0.963196	TauR406W	1	Transcript
GalNAc-T2	1936.8	0.141491	0.127584	1.10901	0.267426	0.439716	1.10304	TauR406W	1	Transcript
CG6481	59.6825	1.78512	1.4674	1.21652	0.223786	0.393762	3.44647	TauR406W	1	Transcript
CG6470	75.9705	0.17314	0.938085	0.184567	0.853568	0.915606	1.12751	TauR406W	1	Transcript
Ggt-1	1986.39	0.447549	0.108921	4.10894	3.97485e-05	0.000289644	1.36372	TauR406W	1	Transcript
CG15043	1007.55	1.03242	0.183632	5.62222	1.88518e-08	2.8221e-07	2.04545	TauR406W	1	Transcript
CG15046	425.85	0.461815	0.236731	1.9508	0.051081	0.131297	1.37727	TauR406W	1	Transcript
psh	1446.31	0.47643	0.216823	2.19733	0.0279972	0.0814237	1.3913	TauR406W	1	Transcript
Wnt5	2259.75	-0.292906	0.0763006	-3.83885	0.000123614	0.000798456	0.816256	TauR406W	1	Transcript
CR43492	53.9717	0.123432	0.390407	0.316163	0.751879	0.853048	1.08932	TauR406W	1	Transcript
CCKLR-17D1	799.112	-0.44342	0.10769	-4.11757	3.82886e-05	0.000280765	0.73539	TauR406W	1	Transcript
Rip11	7654.77	0.0239923	0.0823285	0.291421	0.770729	0.864075	1.01677	TauR406W	1	Transcript
Cyp18a1	1814.13	1.16565	0.148283	7.86101	3.81054e-15	1.42916e-13	2.24334	TauR406W	1	Transcript
CG6659	2661.96	-0.117958	0.082669	-1.42687	0.153618	0.305702	0.921491	TauR406W	1	Transcript
wgn	3462.82	0.0480099	0.0842933	0.569558	0.568978	0.719751	1.03384	TauR406W	1	Transcript
Cyp308a1	972.699	-0.147079	0.113356	-1.2975	0.19446	0.360978	0.903077	TauR406W	1	Transcript
phm	70.06	0.916405	0.450155	2.03575	0.041775	0.112229	1.88741	TauR406W	1	Transcript
Ing3	781.514	-0.395079	0.140747	-2.80701	0.00500043	0.0195314	0.760448	TauR406W	1	Transcript
CG6617	2160.08	-0.0922363	0.104169	-0.885451	0.375914	0.550148	0.938068	TauR406W	1	Transcript
CG6540	286.618	-0.304632	0.19017	-1.60189	0.109179	0.237897	0.809649	TauR406W	1	Transcript
fu	1151.88	0.00192496	0.125004	0.0153993	0.987714	0.994501	1.00134	TauR406W	1	Transcript
CCKLR-17D3	1034.95	-0.284283	0.107859	-2.63568	0.00839683	0.0303714	0.82115	TauR406W	1	Transcript
Pvf1	691.139	0.528432	0.149665	3.53077	0.000414348	0.0023161	1.44236	TauR406W	1	Transcript
CG7326	746.649	0.0215587	0.100886	0.213693	0.830786	0.901893	1.01506	TauR406W	1	Transcript
CG32544	3509.69	-0.52275	0.119622	-4.37002	1.24235e-05	0.000102523	0.696044	TauR406W	1	Transcript
CG7322	910.519	0.480588	0.192698	2.494	0.0126312	0.0428158	1.39531	TauR406W	1	Transcript
CG42450	16274.9	-0.134676	0.12032	-1.11931	0.263006	0.435686	0.910874	TauR406W	1	Transcript
CG6891	265.805	-0.0527831	0.237925	-0.221848	0.824432	0.898538	0.964075	TauR406W	1	Transcript
bnb	31481.7	1.00688	0.099794	10.0896	6.14037e-24	5.18168e-22	2.00957	TauR406W	1	Transcript
CG7058	2831.67	-0.413007	0.110693	-3.73109	0.000190651	0.00117698	0.751056	TauR406W	1	Transcript
Atg101	5651.14	0.0462994	0.100226	0.46195	0.644117	0.777398	1.03261	TauR406W	1	Transcript
CG6961	553.255	-0.0287922	0.128765	-0.223602	0.823067	0.897763	0.980241	TauR406W	1	Transcript
Usp39	635.071	-0.129886	0.119016	-1.09133	0.275126	0.447871	0.913904	TauR406W	1	Transcript
CG18259	654.377	0.201187	0.111215	1.80899	0.070452	0.170148	1.14964	TauR406W	1	Transcript
htk	4332.05	-0.260271	0.0732956	-3.55097	0.000383812	0.00218391	0.834931	TauR406W	1	Transcript
CG7280	1044.92	-0.120676	0.102916	-1.17257	0.240968	0.41302	0.919757	TauR406W	1	Transcript
CG7101	347.334	-0.163402	0.228527	-0.715022	0.474596	0.639476	0.892917	TauR406W	1	Transcript
S6KL	6157.6	0.138581	0.0474644	2.91968	0.00350393	0.014487	1.10082	TauR406W	1	Transcript
CR44841	247.017	0.103651	0.239202	0.433319	0.664783	0.793359	1.07449	TauR406W	1	Transcript
CG7378	14292.9	-0.0726842	0.0412143	-1.76357	0.0778047	0.183988	0.950867	TauR406W	1	Transcript
SdhBL	87.9197	1.62205	1.47523	1.09952	0.271541	0.443753	3.07812	TauR406W	1	Transcript
CG7358	3834.41	-0.481857	0.111788	-4.31047	1.6291e-05	0.000131231	0.716055	TauR406W	1	Transcript
CG7332	5651.94	-0.0306774	0.0608549	-0.504107	0.614186	0.753945	0.978961	TauR406W	1	Transcript
CG34330	2173.36	0.768573	0.104997	7.31993	2.48104e-13	7.56899e-12	1.70358	TauR406W	1	Transcript
Diedel3	73.0248	-0.270128	1.54617	-0.174708	0.861309	0.920419	0.829246	TauR406W	1	Transcript
Obp18a	3066.01	1.34424	0.143776	9.34953	8.80416e-21	5.65195e-19	2.53896	TauR406W	1	Transcript
tgy	221.071	-1.44597	0.436682	-3.31127	0.000928733	0.00462995	0.367045	TauR406W	1	Transcript
Hs3st-B	1140.02	-0.371705	0.115109	-3.22916	0.00124153	0.00591325	0.772869	TauR406W	1	Transcript
CG14194	2324.17	0.0262295	0.10415	0.251843	0.801163	0.884228	1.01835	TauR406W	1	Transcript
rictor	3601.09	-0.0751618	0.0992259	-0.757483	0.448761	0.618084	0.949236	TauR406W	1	Transcript
CG7889	272.554	0.03805	0.176982	0.214993	0.829772	0.901181	1.02673	TauR406W	1	Transcript
CG14196	1517.62	-0.179217	0.141071	-1.2704	0.203943	0.371398	0.883182	TauR406W	1	Transcript
Ulp1	4615.57	-0.0178203	0.0733587	-0.242919	0.808068	0.888009	0.987724	TauR406W	1	Transcript
CG7990	11093.3	-0.309281	0.0899461	-3.43852	0.000584914	0.00311319	0.807044	TauR406W	1	Transcript
CG7914	181.348	-0.267623	0.200746	-1.33314	0.182485	0.345777	0.830687	TauR406W	1	Transcript
Mec2	271.644	-0.132455	0.178611	-0.741586	0.458338	0.62473	0.912278	TauR406W	1	Transcript
CG7453	2148.92	0.04434	0.0823274	0.538581	0.590176	0.737209	1.03121	TauR406W	1	Transcript
CG7556	2302.25	0.0251853	0.0620083	0.40616	0.684625	0.805206	1.01761	TauR406W	1	Transcript
CG33939	266.022	0.465925	0.168777	2.76059	0.00576973	0.0220184	1.3812	TauR406W	1	Transcript
nAChRalpha7	16308.7	-0.232273	0.126998	-1.82895	0.0674068	0.164569	0.851292	TauR406W	1	Transcript
CG8034	3364.35	0.0813766	0.0830573	0.979765	0.327202	0.502629	1.05803	TauR406W	1	Transcript
CG32537	449.478	-0.0802794	0.165865	-0.484004	0.628383	0.764937	0.945874	TauR406W	1	Transcript
out	1805.79	0.481638	0.135617	3.55146	0.000383093	0.00218101	1.39633	TauR406W	1	Transcript
CG8051	822.402	0.556458	0.126263	4.40712	1.04755e-05	8.82569e-05	1.47065	TauR406W	1	Transcript
pcm	2745.3	-0.294671	0.0919175	-3.20582	0.0013468	0.00634243	0.815258	TauR406W	1	Transcript
l(1)G0156	41761.4	-0.197199	0.0524782	-3.75773	0.000171463	0.00106607	0.872242	TauR406W	1	Transcript
Pfrx	13781.4	-0.00881326	0.084885	-0.103826	0.917308	0.954101	0.99391	TauR406W	1	Transcript
mRpS14	974.634	-0.0634131	0.102693	-0.617505	0.536902	0.694455	0.956997	TauR406W	1	Transcript
CG32533	1044.63	-0.217237	0.115306	-1.884	0.0595644	0.148436	0.860212	TauR406W	1	Transcript
ksh	669.366	0.0967416	0.178718	0.541308	0.588296	0.736091	1.06936	TauR406W	1	Transcript
CG14200	6662.66	-0.230136	0.111866	-2.05726	0.0396613	0.107684	0.852554	TauR406W	1	Transcript
CG12204	161.711	-0.279124	0.227133	-1.2289	0.219109	0.389197	0.824091	TauR406W	1	Transcript
ND-18	7113.29	-0.410706	0.0891851	-4.60509	4.1228e-06	3.83429e-05	0.752255	TauR406W	1	Transcript
NAA15-16	2548.8	-0.0687363	0.125393	-0.548167	0.583577	0.732368	0.953473	TauR406W	1	Transcript
Grip84	1861.4	-0.0951209	0.0919579	-1.0344	0.300951	0.475415	0.936194	TauR406W	1	Transcript
Tao	11834.1	-0.00143368	0.0883259	-0.0162317	0.98705	0.994271	0.999007	TauR406W	1	Transcript
Rcd-1	5282.01	-0.187064	0.049688	-3.76477	0.000166705	0.00103957	0.878392	TauR406W	1	Transcript
e(y)3	5422.33	-0.295007	0.0804486	-3.66702	0.000245393	0.00146229	0.815068	TauR406W	1	Transcript
MKP-4	1375.34	-0.22331	0.0913217	-2.44531	0.0144729	0.0480166	0.856598	TauR406W	1	Transcript
NAA20	1634.57	-0.164811	0.0736273	-2.23845	0.025192	0.075038	0.892046	TauR406W	1	Transcript
CG14221	1321.24	-1.14437	0.148274	-7.71797	1.18197e-14	4.17842e-13	0.452386	TauR406W	1	Transcript
car	2053.77	-0.23575	0.0797444	-2.95632	0.00311331	0.0130467	0.849243	TauR406W	1	Transcript
CG14207	19732.8	-0.106829	0.0563744	-1.895	0.0580928	0.145398	0.928627	TauR406W	1	Transcript
RpS10b	27257.7	0.0479856	0.0617775	0.776749	0.437307	0.607377	1.03382	TauR406W	1	Transcript
CG14215	1761.13	-0.401445	0.084635	-4.74325	2.10315e-06	2.07744e-05	0.7571	TauR406W	1	Transcript
Ranbp21	1305.12	-0.0273078	0.087889	-0.310708	0.756023	0.855616	0.98125	TauR406W	1	Transcript
Arp10	1976.85	-0.118508	0.069805	-1.6977	0.0895641	0.204987	0.92114	TauR406W	1	Transcript
Sec61gamma	2461.95	0.0444851	0.20523	0.216757	0.828398	0.900421	1.03132	TauR406W	1	Transcript
CG12237	3771.57	-0.238376	0.0888116	-2.68406	0.00727333	0.0268459	0.847699	TauR406W	1	Transcript
CG14210	335.769	0.0141684	0.203919	0.0694806	0.944607	0.970545	1.00987	TauR406W	1	Transcript
CG14220	1093.36	-0.0524262	0.0960518	-0.545811	0.585196	0.733778	0.964313	TauR406W	1	Transcript
CG32532	454.03	-0.226338	0.17663	-1.28143	0.200043	0.36698	0.854802	TauR406W	1	Transcript
meso18E	981.466	-0.467141	0.137097	-3.40737	0.000655923	0.00343523	0.723397	TauR406W	1	Transcript
CG12531	9437.35	-0.346857	0.0792352	-4.37757	1.2001e-05	9.97446e-05	0.786295	TauR406W	1	Transcript
CG14229	707.988	0.0157369	0.114315	0.137662	0.890507	0.937357	1.01097	TauR406W	1	Transcript
Ssu72	1506.07	-0.0983451	0.0863367	-1.13909	0.254667	0.426885	0.934104	TauR406W	1	Transcript
Pmp70	8148.7	0.0906498	0.072252	1.25463	0.209612	0.377713	1.06485	TauR406W	1	Transcript
Alr	885.057	-0.0119018	0.101293	-0.117499	0.906465	0.947956	0.991784	TauR406W	1	Transcript
CG18809	3101.51	-0.444649	0.102629	-4.3326	1.47357e-05	0.000120089	0.734763	TauR406W	1	Transcript
zld	752.45	-0.0887074	0.189537	-0.468021	0.63977	0.77409	0.940365	TauR406W	1	Transcript
COX6B	19997.1	-0.387441	0.033636	-11.5186	1.06305e-30	1.42613e-28	0.764485	TauR406W	1	Transcript
Zw	3153.31	-0.339033	0.135691	-2.49856	0.0124698	0.0423925	0.790571	TauR406W	1	Transcript
et	630.203	0.544123	0.196004	2.77607	0.00550195	0.0211586	1.45813	TauR406W	1	Transcript
parvin	4132.6	0.0463889	0.0532708	0.870813	0.383856	0.557639	1.03268	TauR406W	1	Transcript
CG14234	3821.9	-0.267018	0.093205	-2.86485	0.00417206	0.0166819	0.831035	TauR406W	1	Transcript
CG14230	513.198	-0.0217113	0.153715	-0.141243	0.887678	0.93532	0.985064	TauR406W	1	Transcript
CG14232	2037.18	-0.325138	0.110691	-2.93733	0.00331048	0.0137902	0.798222	TauR406W	1	Transcript
CG14231	404.444	-0.48422	0.183183	-2.64337	0.00820856	0.0298037	0.714883	TauR406W	1	Transcript
Ubqn	9242.02	-0.0383721	0.0402482	-0.953387	0.340394	0.514798	0.973753	TauR406W	1	Transcript
AP-1-2beta	9799.11	-0.188321	0.0615095	-3.06165	0.00220117	0.00965747	0.877627	TauR406W	1	Transcript
Cdc42	5761.91	0.233592	0.0563019	4.14892	3.3405e-05	0.000249322	1.17576	TauR406W	1	Transcript
Mer	2304.79	0.0421312	0.0843346	0.499572	0.617376	0.756821	1.02963	TauR406W	1	Transcript
dome	2762.05	-0.144306	0.105857	-1.36322	0.172815	0.333091	0.904814	TauR406W	1	Transcript
Hers	6331.68	-0.204072	0.0794384	-2.56894	0.0102011	0.0359044	0.868097	TauR406W	1	Transcript
pico	2639.74	-0.00686869	0.0836735	-0.0820891	0.934576	0.964914	0.99525	TauR406W	1	Transcript
Nup205	1066.82	-0.121472	0.121884	-0.996618	0.31895	0.494956	0.919249	TauR406W	1	Transcript
CG15618	760.836	-0.338351	0.14336	-2.36015	0.0182675	0.058083	0.790945	TauR406W	1	Transcript
CG9570	90.9037	1.96581	1.47464	1.33308	0.182504	0.345777	3.90633	TauR406W	1	Transcript
CG12655	471.699	-0.0765298	0.15305	-0.500032	0.617052	0.756684	0.948336	TauR406W	1	Transcript
Nep3	7690.27	-0.0444129	0.0856522	-0.518526	0.604091	0.747231	0.969684	TauR406W	1	Transcript
CG34331	1044.46	1.14995	0.114591	10.0352	1.06692e-23	8.86055e-22	2.21907	TauR406W	1	Transcript
AnxB10	11145.7	0.0299571	0.0748509	0.400224	0.688991	0.808252	1.02098	TauR406W	1	Transcript
Rab35	3855.5	0.0596775	0.0542576	1.09989	0.27138	0.443567	1.04223	TauR406W	1	Transcript
CG9572	3409.22	-0.00470095	0.0692867	-0.0678478	0.945907	0.97105	0.996747	TauR406W	1	Transcript
Or19b	52.469	0.74076	0.391687	1.8912	0.0585973	0.146444	1.67106	TauR406W	1	Transcript
CG9578	885.883	-0.115508	0.110829	-1.04222	0.297311	0.471846	0.923057	TauR406W	1	Transcript
CG9581	1307.84	-0.162762	0.117664	-1.38328	0.166579	0.324476	0.893313	TauR406W	1	Transcript
CG9577	1616.69	0.305107	0.083857	3.63842	0.000274316	0.00161442	1.23551	TauR406W	1	Transcript
Or19a	50.6825	1.18529	0.43111	2.7494	0.00597051	0.0227432	2.27409	TauR406W	1	Transcript
CG17065	2952.9	-0.244293	0.120376	-2.02941	0.0424161	0.113456	0.844229	TauR406W	1	Transcript
sw	2943.45	-0.0494059	0.0822261	-0.600854	0.547937	0.703974	0.966334	TauR406W	1	Transcript
Peritrophin-A	595.022	0.350562	0.17111	2.04875	0.0404865	0.109499	1.27506	TauR406W	1	Transcript
CG17068	1073.14	-0.0719518	0.104066	-0.691404	0.489312	0.652249	0.95135	TauR406W	1	Transcript
obst-A	1038.56	0.492708	0.279011	1.76591	0.0774112	0.183348	1.40708	TauR406W	1	Transcript
Rab10	7667.74	0.0970162	0.0671099	1.44563	0.14828	0.298762	1.06956	TauR406W	1	Transcript
Obp19d	68227.2	0.349876	0.0542192	6.45298	1.09669e-10	2.29975e-09	1.27445	TauR406W	1	Transcript
CG1695	5514.71	-0.209625	0.0799009	-2.62357	0.00870139	0.0312891	0.864762	TauR406W	1	Transcript
CG11710	1623.11	-0.100211	0.0739766	-1.35463	0.175535	0.337089	0.932896	TauR406W	1	Transcript
Pp4-19C	1526.95	-0.0667198	0.113172	-0.589542	0.555498	0.708764	0.954806	TauR406W	1	Transcript
Obp19c	761.069	0.0204047	0.352578	0.057873	0.95385	0.975382	1.01424	TauR406W	1	Transcript
Obp19a	5521.15	0.0399413	0.0742292	0.538081	0.590521	0.737376	1.02807	TauR406W	1	Transcript
CG15456	553.231	-0.0788669	0.14786	-0.533388	0.593765	0.739662	0.946801	TauR406W	1	Transcript
Obp19b	515.032	-0.466792	0.15677	-2.97756	0.00290555	0.0122893	0.723572	TauR406W	1	Transcript
HERC2	6587.3	-0.442015	0.0681606	-6.4849	8.87902e-11	1.88077e-09	0.736106	TauR406W	1	Transcript
l(1)G0004	439.115	-0.0119035	0.161602	-0.0736595	0.941281	0.968778	0.991783	TauR406W	1	Transcript
mal	955.193	-0.0260362	0.13957	-0.186546	0.852017	0.914668	0.982115	TauR406W	1	Transcript
cactin	995.278	0.0737039	0.0992129	0.742886	0.457551	0.624195	1.05242	TauR406W	1	Transcript
Syx16	1439.23	-0.185096	0.106299	-1.74128	0.0816348	0.19123	0.87959	TauR406W	1	Transcript
RhoGAP19D	6203.49	-0.128727	0.0823219	-1.5637	0.117888	0.252266	0.914638	TauR406W	1	Transcript
GstT3	913.782	0.235722	0.126627	1.86155	0.0626662	0.155131	1.1775	TauR406W	1	Transcript
RunxB	220.773	-0.149531	0.219356	-0.681681	0.495441	0.658311	0.901543	TauR406W	1	Transcript
CG1812	3081.97	-0.249329	0.133113	-1.87307	0.0610591	0.151596	0.841288	TauR406W	1	Transcript
CG32506	3538	-0.604681	0.204963	-2.9502	0.00317567	0.0132815	0.657617	TauR406W	1	Transcript
Tak1	4665.64	-0.0944185	0.0724371	-1.30345	0.19242	0.358488	0.93665	TauR406W	1	Transcript
RunxA	508.402	-0.0599435	0.159197	-0.376537	0.706517	0.820168	0.959302	TauR406W	1	Transcript
hydra	97.041	1.75057	1.60711	1.08927	0.276037	0.449144	3.36492	TauR406W	1	Transcript
CG1835	74.5094	0.564715	0.818363	0.690054	0.49016	0.652881	1.4791	TauR406W	1	Transcript
Cyp6v1	1228.75	0.0676368	0.0795202	0.850561	0.395013	0.567543	1.048	TauR406W	1	Transcript
run	233.27	-0.0632307	0.237527	-0.266205	0.790082	0.87625	0.957118	TauR406W	1	Transcript
CG1324	206.416	2.19278	1.3136	1.66929	0.09506	0.214608	4.57187	TauR406W	1	Transcript
CR43838	74.2366	-0.02771	0.309244	-0.0896056	0.928601	0.960431	0.980976	TauR406W	1	Transcript
Ntf-2	3892.38	-0.060041	0.0506442	-1.18555	0.235801	0.407107	0.959237	TauR406W	1	Transcript
CG1529	601.382	0.0700063	0.153481	0.456124	0.648301	0.780496	1.04972	TauR406W	1	Transcript
CG32512	1033.13	0.224373	0.14332	1.56554	0.117455	0.251888	1.16827	TauR406W	1	Transcript
bves	6386.02	-0.0815116	0.0638131	-1.27735	0.201479	0.368515	0.945067	TauR406W	1	Transcript
CG1518	3320.61	-0.15	0.0800843	-1.87303	0.0610642	0.151596	0.90125	TauR406W	1	Transcript
Cbs	1784.31	-0.28686	0.162339	-1.76704	0.0772207	0.183021	0.819684	TauR406W	1	Transcript
Mgstl	5522.89	0.481114	0.0758228	6.34524	2.22076e-10	4.39282e-09	1.39582	TauR406W	1	Transcript
CG15449	159.515	1.2869	0.348784	3.68967	0.000224548	0.00135116	2.44002	TauR406W	1	Transcript
CG1532	2243.39	0.0213459	0.0930502	0.229402	0.818557	0.89493	1.01491	TauR406W	1	Transcript
r-cup	72.734	0.679171	0.719665	0.943732	0.345306	0.519598	1.60122	TauR406W	1	Transcript
CG34120	12986.9	0.400965	0.105973	3.78364	0.000154552	0.000973652	1.32039	TauR406W	1	Transcript
CG15445	1886.6	0.201709	0.092188	2.18802	0.0286679	0.0829365	1.15006	TauR406W	1	Transcript
CG32523	7205.64	0.350916	0.150476	2.33204	0.0196984	0.0617026	1.27537	TauR406W	1	Transcript
CG1503	56.1866	-0.273731	0.681974	-0.40138	0.688141	0.807888	0.827178	TauR406W	1	Transcript
sol	7641.57	-0.271854	0.102387	-2.65517	0.00792678	0.0289312	0.828254	TauR406W	1	Transcript
tty	9123.81	-0.275923	0.0887176	-3.11013	0.00187005	0.00839475	0.825922	TauR406W	1	Transcript
CG1718	9486.07	-0.11111	0.0706631	-1.57239	0.11586	0.249405	0.925875	TauR406W	1	Transcript
CG1486	3644.34	-0.230006	0.0945697	-2.43213	0.0150102	0.0494697	0.852631	TauR406W	1	Transcript
CG1722	72.3542	-0.240001	0.85277	-0.281436	0.778376	0.868258	0.846745	TauR406W	1	Transcript
Dd	3689.95	-0.050096	0.0850888	-0.588749	0.556029	0.708943	0.965872	TauR406W	1	Transcript
Rpt6	4845.08	0.0490205	0.0564045	0.869089	0.384798	0.557923	1.03456	TauR406W	1	Transcript
fliI	3059.79	-0.276672	0.0649163	-4.26198	2.02621e-05	0.000159057	0.825493	TauR406W	1	Transcript
2019-09-01	1862.86	0.221428	0.0948373	2.33482	0.0195526	0.0613122	1.16589	TauR406W	1	Transcript
peng	1411.66	-0.0398005	0.178919	-0.22245	0.823963	0.898214	0.972789	TauR406W	1	Transcript
dod	1009.36	-0.144369	0.121094	-1.19221	0.233181	0.404428	0.904775	TauR406W	1	Transcript
DIP-beta	3115.91	-0.0137638	0.0829777	-0.165873	0.868257	0.925084	0.990505	TauR406W	1	Transcript
slgA	44198.7	-0.216603	0.0731097	-2.96271	0.00304945	0.012815	0.86059	TauR406W	1	Transcript
CG1678	27593.5	3.09237	0.596664	5.18276	2.18625e-07	2.66631e-06	8.52895	TauR406W	1	Transcript
lcs	16707.5	2.52986	0.724832	3.49027	0.000482533	0.00263805	5.77516	TauR406W	1	Transcript
mst	211.835	-0.0565759	0.205729	-0.275002	0.783315	0.871979	0.961544	TauR406W	1	Transcript
Hlc	10392.5	0.14964	0.11399	1.31275	0.189267	0.354862	1.10929	TauR406W	1	Transcript
GCS2alpha	24615.6	-0.109112	0.0541567	-2.01475	0.043931	0.116594	0.927158	TauR406W	1	Transcript
Cyp6t1	691.174	0.647499	0.168579	3.84092	0.000122576	0.00079224	1.56645	TauR406W	1	Transcript
Cp110	1040.05	-0.187103	0.107886	-1.73427	0.0828699	0.193345	0.878368	TauR406W	1	Transcript
l(1)G0196	30063.3	-0.240544	0.0935844	-2.57035	0.0101597	0.035783	0.846426	TauR406W	1	Transcript
CG17598	3743.05	-0.167391	0.0577151	-2.9003	0.00372804	0.0151968	0.890452	TauR406W	1	Transcript
CG17600	1590.18	-0.0364331	0.128245	-0.284089	0.776342	0.866981	0.975063	TauR406W	1	Transcript
S6kII	2115.05	-0.104837	0.0796511	-1.3162	0.188105	0.353756	0.92991	TauR406W	1	Transcript
CG12576	7178.35	0.182296	0.127193	1.43323	0.151792	0.303179	1.13469	TauR406W	1	Transcript
CG14613	1484.03	0.0552002	0.071117	0.776188	0.437638	0.607627	1.039	TauR406W	1	Transcript
Usp2	14241.2	-0.0628579	0.0841882	-0.746635	0.455284	0.623245	0.957366	TauR406W	1	Transcript
CG17599	312.372	0.138425	0.189907	0.728909	0.466057	0.631549	1.1007	TauR406W	1	Transcript
CG14618	489.18	-0.00624409	0.127188	-0.0490932	0.960845	0.979106	0.995681	TauR406W	1	Transcript
wap	2905.7	0.214729	0.0903784	2.37589	0.0175069	0.0560563	1.16049	TauR406W	1	Transcript
tilB	108.145	0.0339636	0.396308	0.0857001	0.931705	0.962709	1.02382	TauR406W	1	Transcript
CG14615	584.695	0.772188	0.129058	5.98325	2.18731e-09	3.72163e-08	1.70786	TauR406W	1	Transcript
CG14621	2362.88	-0.0260858	0.078883	-0.33069	0.740879	0.844442	0.982081	TauR406W	1	Transcript
Cda4	412.547	0.807581	0.230495	3.50369	0.000458865	0.00252847	1.75027	TauR406W	1	Transcript
fog	3837.53	0.388239	0.0903695	4.29613	1.73806e-05	0.000139364	1.30879	TauR406W	1	Transcript
CG42346	3477.92	-0.191426	0.108477	-1.76466	0.0776212	0.183804	0.87574	TauR406W	1	Transcript
CG13865	3447.41	-0.00380245	0.0529136	-0.0718614	0.942712	0.969679	0.997368	TauR406W	1	Transcript
Rab21	1554.75	-0.0914387	0.100501	-0.909829	0.362913	0.537359	0.938586	TauR406W	1	Transcript
CG40485	15221	-0.687159	0.0553789	-12.4083	2.35538e-35	4.65033e-33	0.621076	TauR406W	1	Transcript
CG40486	4935.56	0.143131	0.0635917	2.25078	0.0243996	0.0732618	1.1043	TauR406W	1	Transcript
zyd	9633.35	0.617966	0.048372	12.7753	2.25335e-37	4.91231e-35	1.53471	TauR406W	1	Transcript
CR45010	81.9242	-0.209292	0.395492	-0.529196	0.59667	0.741613	0.864961	TauR406W	1	Transcript
CR45009	688.029	-0.117331	0.177422	-0.661311	0.508413	0.669692	0.921891	TauR406W	1	Transcript
CG17162	156.421	0.116071	0.262466	0.442233	0.658321	0.788267	1.08378	TauR406W	1	Transcript
ATbp	552.687	-0.245842	0.118765	-2.06999	0.0384531	0.105168	0.843324	TauR406W	1	Transcript
su(f)	3201.98	-0.0509163	0.130554	-0.390003	0.696534	0.813187	0.965323	TauR406W	1	Transcript
CG17163	1543.42	-0.205649	0.0828549	-2.48204	0.0130634	0.0439597	0.867149	TauR406W	1	Transcript
CG17168	2504.32	-0.0640929	0.0836035	-0.766629	0.443302	0.612938	0.956547	TauR406W	1	Transcript
CR43480	1004.75	-0.102971	0.0977041	-1.0539	0.291927	0.466228	0.931114	TauR406W	1	Transcript
Mhc	288111	-0.421218	0.0843843	-4.99167	5.98609e-07	6.60047e-06	0.746794	TauR406W	1	Transcript
CG13384	6879.75	-0.0404617	0.0943434	-0.428877	0.668013	0.795141	0.972344	TauR406W	1	Transcript
dpr3	2752.86	-0.304478	0.0904137	-3.3676	0.000758244	0.0038989	0.809735	TauR406W	1	Transcript
CG3714	7029.05	0.0612118	0.0636308	0.961984	0.336058	0.510601	1.04334	TauR406W	1	Transcript
Ddr	2180.37	-0.224576	0.118496	-1.89522	0.0580629	0.145398	0.855846	TauR406W	1	Transcript
ND-B14.5B	11104.6	-0.125092	0.0901129	-1.38817	0.165085	0.322286	0.916945	TauR406W	1	Transcript
Wnt6	1751.57	-0.380249	0.0867332	-4.38412	1.16455e-05	9.70982e-05	0.768305	TauR406W	1	Transcript
tkv	6351.3	0.0696911	0.072555	0.960527	0.33679	0.511333	1.04949	TauR406W	1	Transcript
kuz	2492.84	0.145356	0.0882441	1.6472	0.0995169	0.222327	1.106	TauR406W	1	Transcript
osp	6058.01	0.023499	0.0636682	0.369085	0.712064	0.824208	1.01642	TauR406W	1	Transcript
CycE	278.018	-0.286158	0.180374	-1.58647	0.112633	0.244015	0.820083	TauR406W	1	Transcript
CG7456	2089.35	-0.0409945	0.0807396	-0.507737	0.611638	0.752697	0.971985	TauR406W	1	Transcript
Grip75	1445.84	-0.0783637	0.0938259	-0.835204	0.403603	0.576481	0.947131	TauR406W	1	Transcript
sick	7546.78	-0.0501249	0.0827788	-0.605529	0.544828	0.70124	0.965853	TauR406W	1	Transcript
CadN2	3732.75	-0.320588	0.0929969	-3.4473	0.000566221	0.00302911	0.800743	TauR406W	1	Transcript
CG42238	4742.56	-0.178884	0.123312	-1.45066	0.146875	0.296641	0.883386	TauR406W	1	Transcript
tio	1136.45	-0.181788	0.144886	-1.25469	0.20959	0.377713	0.88161	TauR406W	1	Transcript
tup	1877	-0.370539	0.119203	-3.10846	0.00188065	0.00843511	0.773494	TauR406W	1	Transcript
ush	860.425	0.0788453	0.149645	0.526882	0.598276	0.742402	1.05617	TauR406W	1	Transcript
ND-15	12531.5	-0.194569	0.0761448	-2.55525	0.0106113	0.0371856	0.873834	TauR406W	1	Transcript
CG3645	912.874	0.0331806	0.105123	0.315635	0.752279	0.853132	1.02327	TauR406W	1	Transcript
GluRIIC	487.644	0.651519	0.197018	3.30689	0.000943367	0.00468669	1.57082	TauR406W	1	Transcript
ds	1041.43	0.232364	0.121725	1.90892	0.0562724	0.141854	1.17476	TauR406W	1	Transcript
Pkg21D	650.775	-0.794499	0.140824	-5.64178	1.68305e-08	2.53402e-07	0.576544	TauR406W	1	Transcript
CG17075	4036.03	-0.0712407	0.159079	-0.447833	0.654274	0.784913	0.951819	TauR406W	1	Transcript
erm	1177.36	-0.31107	0.14862	-2.09306	0.0363441	0.10061	0.806044	TauR406W	1	Transcript
haf	1713.71	-0.15218	0.0972601	-1.56468	0.117659	0.252078	0.899889	TauR406W	1	Transcript
CG4896	5272.31	-0.349533	0.0699076	-4.99992	5.73532e-07	6.35073e-06	0.784838	TauR406W	1	Transcript
chinmo	4575.14	-0.000157965	0.115156	-0.00137175	0.998906	0.999287	0.999891	TauR406W	1	Transcript
sau	9188.88	-0.015097	0.0559703	-0.269733	0.787366	0.874535	0.98959	TauR406W	1	Transcript
Slh	2139.8	-0.123779	0.106148	-1.1661	0.243575	0.415244	0.91778	TauR406W	1	Transcript
NTPase	7943.49	0.135212	0.0737494	1.8334	0.0667427	0.163253	1.09825	TauR406W	1	Transcript
Bacc	26111.9	-0.162771	0.0726905	-2.23924	0.0251404	0.07491	0.893307	TauR406W	1	Transcript
Pgk	30953.7	-0.231796	0.0361778	-6.40713	1.48286e-10	3.04846e-09	0.851574	TauR406W	1	Transcript
Rab5	24660.1	0.187492	0.0663837	2.82436	0.00473753	0.0186647	1.13878	TauR406W	1	Transcript
CG17265	555.967	-0.00497132	0.128294	-0.0387493	0.96909	0.983512	0.99656	TauR406W	1	Transcript
Drgx	1523.52	-0.350331	0.145507	-2.40766	0.0160553	0.0522721	0.784404	TauR406W	1	Transcript
ed	6735.91	0.131207	0.0816678	1.6066	0.108143	0.236194	1.09521	TauR406W	1	Transcript
pgant2	5309.98	-0.15996	0.0677739	-2.3602	0.0182653	0.058083	0.89505	TauR406W	1	Transcript
fred	2696.72	0.0212073	0.135503	0.156508	0.875633	0.929806	1.01481	TauR406W	1	Transcript
CG3332	132.118	2.13465	0.299121	7.1364	9.58041e-13	2.71679e-11	4.39131	TauR406W	1	Transcript
bark	2058.43	0.515708	0.102264	5.04291	4.58507e-07	5.18683e-06	1.4297	TauR406W	1	Transcript
CG34351	5413.2	-0.440562	0.125964	-3.49752	0.000469603	0.00257543	0.736848	TauR406W	1	Transcript
Msp300	31543	-0.227152	0.089286	-2.54409	0.0109562	0.0381772	0.85432	TauR406W	1	Transcript
CG8892	847.932	-0.0868855	0.110352	-0.787349	0.431078	0.602162	0.941553	TauR406W	1	Transcript
dpy	20922.9	-0.13241	0.0903925	-1.46484	0.142966	0.290597	0.912306	TauR406W	1	Transcript
bdl	21834.5	-0.281855	0.0603824	-4.66784	3.04383e-06	2.90343e-05	0.822532	TauR406W	1	Transcript
mRpS2	970.98	-0.243252	0.117006	-2.07897	0.0376206	0.103303	0.844839	TauR406W	1	Transcript
Gs1l	5674.96	-0.243742	0.0664011	-3.67076	0.000241829	0.00144353	0.844552	TauR406W	1	Transcript
CG9171	4386.6	0.133651	0.096657	1.38274	0.166745	0.324678	1.09707	TauR406W	1	Transcript
DIP-theta	2149.2	-0.399926	0.100591	-3.97576	7.01559e-05	0.00048265	0.757897	TauR406W	1	Transcript
CG9109	693.77	-0.733827	0.144674	-5.07228	3.93087e-07	4.52006e-06	0.601307	TauR406W	1	Transcript
CG13784	8102.04	0.065424	0.100878	0.648545	0.516632	0.676178	1.04639	TauR406W	1	Transcript
ihog	335.398	0.737824	0.184274	4.00394	6.22959e-05	0.00043603	1.66766	TauR406W	1	Transcript
Pvf2	191.338	0.983352	0.259645	3.7873	0.000152293	0.000963482	1.97705	TauR406W	1	Transcript
Tig	5177.22	0.370201	0.1527	2.42436	0.0153353	0.0503669	1.29253	TauR406W	1	Transcript
CG12375	1673.9	0.135134	0.087648	1.54178	0.123126	0.260756	1.09819	TauR406W	1	Transcript
CG7227	354.506	0.384459	0.193079	1.9912	0.046459	0.121994	1.30537	TauR406W	1	Transcript
CG34398	5581.89	-0.0826776	0.0523577	-1.57909	0.114315	0.24679	0.944303	TauR406W	1	Transcript
tai	4876.24	-0.00293655	0.114883	-0.0255612	0.979607	0.989059	0.997967	TauR406W	1	Transcript
Sema1a	7926.85	-0.122753	0.10595	-1.15859	0.246624	0.418036	0.918434	TauR406W	1	Transcript
CG44153	2593.92	-0.434772	0.133654	-3.25298	0.00114203	0.00550957	0.739811	TauR406W	1	Transcript
CG5850	3292.11	-0.00161654	0.0557905	-0.0289753	0.976884	0.987693	0.99888	TauR406W	1	Transcript
nAChRalpha6	11134.6	-0.154065	0.10549	-1.46047	0.14416	0.292594	0.898714	TauR406W	1	Transcript
CG4908	890.094	-0.197766	0.10729	-1.84329	0.0652869	0.160351	0.871899	TauR406W	1	Transcript
CR43683	72.3973	0.209815	0.354506	0.591852	0.55395	0.708141	1.15654	TauR406W	1	Transcript
cana	2850.45	0.198208	0.0702496	2.82149	0.00478017	0.0188044	1.14727	TauR406W	1	Transcript
Gyc32E	316.23	-0.0826233	0.205137	-0.402772	0.687116	0.807228	0.944339	TauR406W	1	Transcript
CG17124	12680.3	0.509453	0.136695	3.72692	0.000193836	0.00119241	1.42351	TauR406W	1	Transcript
Trim9	1925.52	-0.0833094	0.121911	-0.683365	0.494376	0.657242	0.94389	TauR406W	1	Transcript
Art8	311.397	0.0544851	0.180927	0.301144	0.763305	0.860043	1.03849	TauR406W	1	Transcript
Nup154	1698.92	-0.0122532	0.0712634	-0.171943	0.863483	0.921776	0.991543	TauR406W	1	Transcript
Pde1c	13254.7	-0.32053	0.0899582	-3.5631	0.000366498	0.00209335	0.800776	TauR406W	1	Transcript
bru1	4363.17	-0.00882992	0.0787662	-0.112103	0.910742	0.950624	0.993898	TauR406W	1	Transcript
crol	13487	0.037324	0.0896931	0.41613	0.677315	0.80135	1.02621	TauR406W	1	Transcript
Rab3-GAP	2314.07	0.0489044	0.137455	0.355783	0.722003	0.831618	1.03448	TauR406W	1	Transcript
Oatp33Eb	402.004	-0.247839	0.153075	-1.61907	0.105431	0.231383	0.842157	TauR406W	1	Transcript
CG5142	962.954	-0.0982722	0.0929174	-1.05763	0.290224	0.464217	0.934151	TauR406W	1	Transcript
CG31855	1400.27	-0.0542213	0.112161	-0.483425	0.628794	0.765349	0.963114	TauR406W	1	Transcript
Vha68-2	20322	0.655034	0.0771035	8.49551	1.9706e-17	8.8881e-16	1.57465	TauR406W	1	Transcript
CG42784	1798.86	-0.149123	0.156702	-0.951636	0.341282	0.515542	0.901798	TauR406W	1	Transcript
CG5867	12724	0.458131	0.106004	4.32185	1.54728e-05	0.00012551	1.37376	TauR406W	1	Transcript
Pih1D1	4612.14	0.0967793	0.0992817	0.974796	0.329662	0.504602	1.06938	TauR406W	1	Transcript
wb	1239.93	-0.423771	0.107615	-3.93784	8.22174e-05	0.000555764	0.745473	TauR406W	1	Transcript
CenG1A	8235.06	0.188961	0.117908	1.60261	0.10902	0.237663	1.13994	TauR406W	1	Transcript
CG4218	180.652	1.7278	1.43564	1.20351	0.228778	0.399922	3.31223	TauR406W	1	Transcript
CG46301	1597.04	-0.156465	0.121595	-1.28677	0.198174	0.364959	0.897221	TauR406W	1	Transcript
TM9SF4	4945.66	-0.0717111	0.0791716	-0.905768	0.365059	0.539697	0.951509	TauR406W	1	Transcript
vas	69.256	-0.585102	0.668679	-0.875011	0.381568	0.555394	0.666602	TauR406W	1	Transcript
CG42313	4122.49	-0.459703	0.114809	-4.00406	6.22653e-05	0.00043603	0.727136	TauR406W	1	Transcript
esg	90.2697	0.169	0.309679	0.545724	0.585255	0.733778	1.12428	TauR406W	1	Transcript
CG5953	1483.58	0.35254	0.169353	2.08169	0.0373706	0.102744	1.27681	TauR406W	1	Transcript
CG42389	6782.63	0.103142	0.0607824	1.69691	0.0897142	0.205285	1.07411	TauR406W	1	Transcript
PRL-1	1735.79	0.0319491	0.0809472	0.394691	0.693071	0.811218	1.02239	TauR406W	1	Transcript
CadN	10992.8	0.161456	0.111119	1.453	0.146225	0.295724	1.11841	TauR406W	1	Transcript
Dif	7312.94	0.313443	0.0982205	3.19121	0.00141677	0.00661538	1.24267	TauR406W	1	Transcript
ApepP	1072.37	0.242885	0.094561	2.56856	0.0102123	0.0359321	1.18336	TauR406W	1	Transcript
tweek	11127.9	-0.104836	0.0830901	-1.26171	0.207053	0.374816	0.929911	TauR406W	1	Transcript
Fas3	5433.09	0.302752	0.072946	4.15036	3.31949e-05	0.000248108	1.2335	TauR406W	1	Transcript
CG10283	3111.53	-0.213173	0.0777636	-2.7413	0.00611973	0.0232439	0.862638	TauR406W	1	Transcript
CG42750	5073.13	-0.372203	0.0832943	-4.46853	7.87586e-06	6.86775e-05	0.772602	TauR406W	1	Transcript
Atac2	630.01	-0.0629104	0.130301	-0.48281	0.629231	0.765613	0.957331	TauR406W	1	Transcript
CdGAPr	4378.46	0.27447	0.0775907	3.53741	0.000404075	0.00226837	1.20955	TauR406W	1	Transcript
Lar	1015.8	-0.0743127	0.118906	-0.62497	0.53199	0.689877	0.949794	TauR406W	1	Transcript
CG10165	569.39	0.288131	0.176542	1.63208	0.102662	0.226971	1.22106	TauR406W	1	Transcript
CG10137	4033.15	-0.333105	0.0926365	-3.59583	0.000323364	0.00186841	0.793826	TauR406W	1	Transcript
CG31793	3536.6	0.00933629	0.0844394	0.110568	0.911959	0.95123	1.00649	TauR406W	1	Transcript
brat	3844.69	0.174143	0.108477	1.60534	0.108418	0.236646	1.12829	TauR406W	1	Transcript
Hr38	1185.17	-1.09515	0.3089	-3.54532	0.000392131	0.00221798	0.468087	TauR406W	1	Transcript
spir	15871.6	-0.230897	0.0668172	-3.45565	0.000548962	0.00295643	0.852105	TauR406W	1	Transcript
CG31688	1581.96	-0.256407	0.101341	-2.53014	0.0114018	0.0395323	0.83717	TauR406W	1	Transcript
sNPF	12727.8	-0.520432	0.0793937	-6.55508	5.56116e-11	1.24077e-09	0.697163	TauR406W	1	Transcript
Df31	7090.47	0.107881	0.0564034	1.91267	0.05579	0.140875	1.07764	TauR406W	1	Transcript
dtr	174.157	0.409888	0.469359	0.873293	0.382503	0.556523	1.32858	TauR406W	1	Transcript
CG42748	13232.8	0.151603	0.101891	1.48789	0.13678	0.282126	1.1108	TauR406W	1	Transcript
lt	7521.76	-0.0704015	0.0784264	-0.897676	0.369358	0.543902	0.952373	TauR406W	1	Transcript
CG40006	2838.5	0.572122	0.112971	5.06434	4.09823e-07	4.6919e-06	1.48671	TauR406W	1	Transcript
CR46268	245.072	0.0524896	0.233878	0.224431	0.822422	0.897286	1.03705	TauR406W	1	Transcript
CG3164	27358.7	0.719552	0.0799368	9.0015	2.22645e-19	1.23923e-17	1.64667	TauR406W	1	Transcript
CG4822	6337.19	0.524278	0.07218	7.26348	3.77248e-13	1.11828e-11	1.43821	TauR406W	1	Transcript
Cda5	9760.7	0.517064	0.0491593	10.5181	7.12762e-26	7.3121e-24	1.43104	TauR406W	1	Transcript
Ir21a	243.805	0.248114	0.19201	1.29219	0.196292	0.362961	1.18765	TauR406W	1	Transcript
galectin	11487.2	0.16029	0.0841264	1.90535	0.0567349	0.142778	1.11751	TauR406W	1	Transcript
Sam-S	22139.2	-0.014515	0.0569521	-0.254863	0.798829	0.882874	0.989989	TauR406W	1	Transcript
CG11377	1627.96	-0.122827	0.0718661	-1.7091	0.087432	0.201166	0.918387	TauR406W	1	Transcript
net	562.899	1.00502	0.214602	4.68315	2.82493e-06	2.70449e-05	2.00697	TauR406W	1	Transcript
l(2)gl	4523.81	0.520118	0.0721009	7.21375	5.44302e-13	1.57336e-11	1.43407	TauR406W	1	Transcript
Nhe1	2753.24	-0.0394034	0.0728643	-0.540778	0.588661	0.736195	0.973057	TauR406W	1	Transcript
Zir	9861.15	-0.0721738	0.0837458	-0.86182	0.388787	0.562042	0.951204	TauR406W	1	Transcript
CG11374	113.52	-0.015515	0.410769	-0.0377707	0.969871	0.98392	0.989303	TauR406W	1	Transcript
dbr	4704.81	0.307558	0.0948195	3.24362	0.00118022	0.00566503	1.23761	TauR406W	1	Transcript
CR44987	117.662	0.0290948	0.387032	0.075174	0.940076	0.968014	1.02037	TauR406W	1	Transcript
CR43609	77.7943	0.465908	0.341307	1.36507	0.172231	0.332467	1.38119	TauR406W	1	Transcript
Gs1	16990.8	0.146197	0.0872573	1.67548	0.093841	0.212452	1.10665	TauR406W	1	Transcript
kis	24747.8	-0.198766	0.0984751	-2.01844	0.0435458	0.115856	0.871296	TauR406W	1	Transcript
Rpp30	321.378	-0.0354268	0.152681	-0.232032	0.816513	0.893163	0.975743	TauR406W	1	Transcript
Tbc1d15-17	1953.44	0.318175	0.0934551	3.40458	0.000662664	0.00346532	1.24675	TauR406W	1	Transcript
spen	14784.7	-0.138234	0.118559	-1.16595	0.243634	0.415278	0.908631	TauR406W	1	Transcript
CG42399	1524.22	-0.450569	0.141891	-3.17545	0.00149602	0.00691804	0.731754	TauR406W	1	Transcript
CG31974	2335.29	0.358195	0.0829603	4.31766	1.5769e-05	0.000127615	1.28182	TauR406W	1	Transcript
CG33635	468.428	-0.0273139	0.180282	-0.151507	0.879576	0.93101	0.981246	TauR406W	1	Transcript
CG11617	738.826	-0.374372	0.143917	-2.6013	0.0092871	0.0331673	0.771441	TauR406W	1	Transcript
CG3436	2454.45	-0.143254	0.0689966	-2.07624	0.0378717	0.103822	0.905475	TauR406W	1	Transcript
CG3709	310.385	-0.135374	0.15448	-0.876321	0.380855	0.554665	0.910434	TauR406W	1	Transcript
CG11454	1305.88	-0.0156302	0.0978311	-0.159767	0.873064	0.9282	0.989224	TauR406W	1	Transcript
mRpL10	1593.79	-0.0630723	0.0740199	-0.852099	0.394159	0.566861	0.957224	TauR406W	1	Transcript
CG3625	11756.7	-0.135068	0.0608446	-2.21989	0.0264263	0.0779595	0.910627	TauR406W	1	Transcript
Ent1	3866.78	0.311843	0.0821329	3.7968	0.000146573	0.000929542	1.24129	TauR406W	1	Transcript
Plc21C	16887	-0.230392	0.0830241	-2.775	0.0055201	0.0212194	0.852403	TauR406W	1	Transcript
CG43755	288.641	1.64141	1.71958	0.954541	0.33981	0.514434	3.1197	TauR406W	1	Transcript
Pi3K21B	2817.19	0.107077	0.0672451	1.59234	0.111308	0.24164	1.07704	TauR406W	1	Transcript
U2af38	1232.98	-0.130228	0.0971527	-1.34045	0.1801	0.342934	0.913687	TauR406W	1	Transcript
Amnionless	228.434	-0.182146	0.180315	-1.01015	0.312421	0.488374	0.881391	TauR406W	1	Transcript
CG17078	1757.01	-0.102051	0.0922177	-1.10664	0.268452	0.440709	0.931707	TauR406W	1	Transcript
al	76.298	0.327686	0.309978	1.05713	0.290454	0.464382	1.255	TauR406W	1	Transcript
CG31921	142.521	1.90582	1.37941	1.38162	0.167089	0.325227	3.74723	TauR406W	1	Transcript
CG11911	157.842	-3.50082	0.747448	-4.6837	2.81748e-06	2.7023e-05	0.0883381	TauR406W	1	Transcript
CG11562	788.933	0.144929	0.203703	0.711469	0.476793	0.641465	1.10568	TauR406W	1	Transcript
CG11601	1517.33	-0.0374024	0.14822	-0.252345	0.800775	0.883893	0.974408	TauR406W	1	Transcript
mbm	564.21	0.190938	0.153699	1.24228	0.214132	0.383202	1.14151	TauR406W	1	Transcript
CG11555	746.331	0.0953588	0.143205	0.665889	0.505482	0.666493	1.06833	TauR406W	1	Transcript
CG3345	411.569	-0.0309858	0.601136	-0.0515454	0.958891	0.977957	0.978751	TauR406W	1	Transcript
smo	1212.96	0.107197	0.0970953	1.10404	0.269576	0.441861	1.07713	TauR406W	1	Transcript
Hop	3193.73	0.0881595	0.072901	1.2093	0.226546	0.397119	1.06301	TauR406W	1	Transcript
CR46263	59.9672	0.412753	0.427206	0.966168	0.33396	0.508596	1.33122	TauR406W	1	Transcript
CG4133	3025.29	-0.485487	0.0934884	-5.19302	2.06907e-07	2.5293e-06	0.714256	TauR406W	1	Transcript
crq	14054.8	0.317847	0.0806179	3.94263	8.05916e-05	0.000547249	1.24647	TauR406W	1	Transcript
ex	2163.56	0.531863	0.0972363	5.4698	4.50545e-08	6.21966e-07	1.4458	TauR406W	1	Transcript
cbt	7622.68	0.291092	0.0912816	3.18894	0.00142794	0.00665568	1.22357	TauR406W	1	Transcript
RpLP1	62952.1	0.259055	0.0692299	3.74195	0.000182599	0.00113194	1.19669	TauR406W	1	Transcript
CG4213	1581.14	-0.0353104	0.110001	-0.321001	0.74821	0.84994	0.975822	TauR406W	1	Transcript
AP-2alpha	15710.8	-0.155634	0.0797306	-1.95199	0.0509389	0.131158	0.897738	TauR406W	1	Transcript
CG4297	2858.87	0.000267173	0.0836662	0.00319333	0.997452	0.998788	1.00019	TauR406W	1	Transcript
MED15	1377.51	-0.114672	0.0891023	-1.28697	0.198104	0.364893	0.923592	TauR406W	1	Transcript
shv	1474.07	-0.00686182	0.200912	-0.0341534	0.972755	0.98566	0.995255	TauR406W	1	Transcript
BBS8	267.594	0.175406	0.198723	0.882666	0.377417	0.551379	1.12928	TauR406W	1	Transcript
CG11885	378.407	0.123019	0.177864	0.691647	0.489159	0.652129	1.08901	TauR406W	1	Transcript
ebi	3356.05	-0.0950982	0.0827886	-1.14869	0.250685	0.422478	0.936209	TauR406W	1	Transcript
RpI135	812.779	0.0172262	0.149932	0.114894	0.908529	0.948977	1.01201	TauR406W	1	Transcript
Ets21C	181.142	-0.117137	0.39481	-0.296692	0.766702	0.861181	0.922016	TauR406W	1	Transcript
Gsc	110.082	0.00365341	0.306436	0.0119223	0.990488	0.995615	1.00254	TauR406W	1	Transcript
CG13689	398.939	-0.114284	0.17491	-0.653386	0.513508	0.674535	0.923841	TauR406W	1	Transcript
cold	1649.91	0.536688	0.101821	5.2709	1.35757e-07	1.71152e-06	1.45064	TauR406W	1	Transcript
CG2807	3986.14	0.00519303	0.0721861	0.0719394	0.94265	0.969679	1.00361	TauR406W	1	Transcript
CG11835	1855.99	-0.402783	0.0902575	-4.4626	8.09727e-06	7.04321e-05	0.756398	TauR406W	1	Transcript
lwr	3974.88	-0.111227	0.0770096	-1.44433	0.148646	0.299121	0.9258	TauR406W	1	Transcript
Ptth	85.724	0.784395	0.358993	2.18499	0.0288899	0.0834124	1.72237	TauR406W	1	Transcript
rempA	486.637	-0.321359	0.131048	-2.45222	0.0141977	0.0472986	0.800316	TauR406W	1	Transcript
Ipk2	632.059	0.29285	0.145717	2.00972	0.0444607	0.117662	1.22506	TauR406W	1	Transcript
CG2794	582.362	0.145451	0.172723	0.842108	0.399728	0.572979	1.10608	TauR406W	1	Transcript
Tspo	5159.13	0.331553	0.0504853	6.56732	5.12296e-11	1.14931e-09	1.25837	TauR406W	1	Transcript
nAChRbeta3	1568.55	1.1798	0.157226	7.50382	6.19831e-14	2.02053e-12	2.26545	TauR406W	1	Transcript
Spp	2562.21	-0.0543288	0.17508	-0.310308	0.756327	0.855868	0.963042	TauR406W	1	Transcript
Pph13	3255.19	-0.0287046	0.101078	-0.283985	0.776422	0.866981	0.9803	TauR406W	1	Transcript
Nle	771.112	-0.0230927	0.146528	-0.157599	0.874772	0.929376	0.984121	TauR406W	1	Transcript
GABA-B-R3	5137.84	-0.487268	0.0872176	-5.5868	2.31289e-08	3.37547e-07	0.713375	TauR406W	1	Transcript
Eaat2	59034.6	-0.0669246	0.0807622	-0.828662	0.407296	0.579438	0.954671	TauR406W	1	Transcript
Gr21a	73.1906	0.167539	0.336295	0.498192	0.618349	0.757168	1.12314	TauR406W	1	Transcript
CG13947	1355.42	4.55491	0.829402	5.4918	3.97859e-08	5.58069e-07	23.5052	TauR406W	1	Transcript
Hsp60B	300.775	1.49337	1.67453	0.891814	0.372492	0.546364	2.81547	TauR406W	1	Transcript
PNUTS	25490	-0.122442	0.0745369	-1.6427	0.100445	0.223582	0.918632	TauR406W	1	Transcript
CG3662	57686.6	0.0198123	0.0539837	0.367005	0.713615	0.825204	1.01383	TauR406W	1	Transcript
drongo	11744.7	0.169296	0.073405	2.30633	0.021092	0.0650285	1.12451	TauR406W	1	Transcript
CG13949	55.7752	0.779155	0.508369	1.53266	0.12536	0.264378	1.71613	TauR406W	1	Transcript
kraken	3874.64	0.393154	0.0603056	6.51935	7.06114e-11	1.53294e-09	1.31326	TauR406W	1	Transcript
CG4291	717.006	-0.14644	0.108352	-1.35152	0.17653	0.338317	0.903477	TauR406W	1	Transcript
dock	5677.63	-0.154003	0.0951899	-1.61785	0.105696	0.231817	0.898754	TauR406W	1	Transcript
Pex12	562.858	0.12593	0.12819	0.982376	0.325915	0.501481	1.09121	TauR406W	1	Transcript
Saf6	861.963	-0.251271	0.133893	-1.87665	0.0605655	0.150572	0.840156	TauR406W	1	Transcript
aru	4230.2	0.211602	0.0722755	2.92772	0.00341459	0.0141843	1.15797	TauR406W	1	Transcript
CG15824	60.0522	0.658534	0.932602	0.706126	0.48011	0.644086	1.57848	TauR406W	1	Transcript
CG13950	989.478	0.0100089	0.0983028	0.101817	0.918902	0.955234	1.00696	TauR406W	1	Transcript
CG3862	1310	-0.241766	0.104817	-2.30655	0.0210799	0.0650205	0.84571	TauR406W	1	Transcript
CG3876	1579.65	-0.17731	0.0870934	-2.03586	0.041764	0.112229	0.88435	TauR406W	1	Transcript
Dbp21E2	543.785	-0.0998631	0.117736	-0.848192	0.396331	0.569046	0.933122	TauR406W	1	Transcript
dbe	692.774	0.0746875	0.132021	0.565724	0.571581	0.72191	1.05313	TauR406W	1	Transcript
Clp	241.363	-0.0295172	0.202659	-0.14565	0.884198	0.933533	0.979748	TauR406W	1	Transcript
ninaA	8311.96	-0.111552	0.0711368	-1.56813	0.116851	0.25099	0.925592	TauR406W	1	Transcript
Lsp1beta	410.79	-0.369544	0.884199	-0.417942	0.67599	0.800838	0.774027	TauR406W	1	Transcript
CG4341	7983.64	-0.525207	0.0943399	-5.56717	2.58903e-08	3.74859e-07	0.69486	TauR406W	1	Transcript
IA-2	154084	-0.0827774	0.0676063	-1.2244	0.2208	0.390874	0.944238	TauR406W	1	Transcript
CG4375	143.282	1.83659	1.38966	1.32161	0.186299	0.351179	3.57164	TauR406W	1	Transcript
capt	11688.7	-0.203122	0.0746512	-2.72095	0.00650954	0.0244909	0.868669	TauR406W	1	Transcript
CG4887	10022.8	-0.252046	0.0975558	-2.5836	0.00977737	0.0346463	0.839705	TauR406W	1	Transcript
CG5080	4899.55	0.40745	0.106303	3.83292	0.000126633	0.000815441	1.32634	TauR406W	1	Transcript
Tango14	1280.61	-0.044656	0.105163	-0.424636	0.671102	0.797141	0.969521	TauR406W	1	Transcript
CG4577	39221.9	-0.698888	0.0955753	-7.31243	2.62344e-13	7.95702e-12	0.616047	TauR406W	1	Transcript
Pino	23568.9	0.307834	0.0957364	3.21544	0.00130245	0.00616133	1.23785	TauR406W	1	Transcript
mtRNApol	2890.39	-0.180133	0.0617683	-2.91627	0.0035424	0.0145996	0.882621	TauR406W	1	Transcript
[truncated: 73,728 more rows]

## Sheet: Table S3
Gene	baseMean	log2FoldChange	lfcSE	stat	pvalue	padj	FC	Genotype	Days Compared	Data Type
CaMKII	32429.4	-0.675557	0.176715	-3.82286	0.000131912	0.000360686	0.62609	Control 2	1 vs. 10	Transcript
RhoGAP102A	3521.66	0.193985	0.107841	1.7988	0.0720501	0.113059	1.14392	Control 2	1 vs. 10	Transcript
eIF4G	15317.1	0.0889241	0.0585046	1.51995	0.128523	0.187262	1.06358	Control 2	1 vs. 10	Transcript
zfh2	3107.9	-0.0182101	0.120947	-0.150563	0.88032	0.911259	0.987457	Control 2	1 vs. 10	Transcript
gw	20363.4	-0.277996	0.0887561	-3.13213	0.00173541	0.00390075	0.824736	Control 2	1 vs. 10	Transcript
dati	4208.67	-0.427777	0.110124	-3.88449	0.000102543	0.00028572	0.743406	Control 2	1 vs. 10	Transcript
MED26	6873.05	-0.10538	0.0835854	-1.26074	0.207401	0.280532	0.92956	Control 2	1 vs. 10	Transcript
pho	4638.1	-0.186954	0.0843537	-2.21631	0.0266706	0.0469815	0.878459	Control 2	1 vs. 10	Transcript
pan	15765.6	-0.347564	0.169001	-2.05658	0.0397267	0.0671119	0.78591	Control 2	1 vs. 10	Transcript
Ank	21733	-0.0487576	0.047619	-1.02391	0.305877	0.388618	0.966769	Control 2	1 vs. 10	Transcript
RpS3A	97311.6	0.778625	0.0730729	10.6555	1.64422e-26	2.64802e-25	1.7155	Control 2	1 vs. 10	Transcript
ci	1910.89	-0.0346753	0.0770742	-0.449895	0.652786	0.723297	0.976251	Control 2	1 vs. 10	Transcript
PlexB	2318.6	-0.319525	0.127504	-2.506	0.0122105	0.023199	0.801333	Control 2	1 vs. 10	Transcript
CR43957	252.713	-0.510276	0.202693	-2.51748	0.0118197	0.0225185	0.702088	Control 2	1 vs. 10	Transcript
CG33978	3028.94	-0.869186	0.0850894	-10.215	1.69928e-24	2.51457e-23	0.547456	Control 2	1 vs. 10	Transcript
dpr7	6710.16	-0.524225	0.0833394	-6.29023	3.16987e-10	1.78916e-09	0.695333	Control 2	1 vs. 10	Transcript
CG32000	26254.6	-0.484136	0.0759447	-6.37485	1.83142e-10	1.05528e-09	0.714925	Control 2	1 vs. 10	Transcript
CG1674	8484.17	-1.37971	0.0634754	-21.7361	9.34876e-105	8.13847e-103	0.384297	Control 2	1 vs. 10	Transcript
Arl4	4190.57	-0.27378	0.0620844	-4.40981	1.03463e-05	3.40055e-05	0.827149	Control 2	1 vs. 10	Transcript
CG31999	2841.94	-0.876697	0.10061	-8.71378	2.93919e-18	3.16626e-17	0.544613	Control 2	1 vs. 10	Transcript
Crk	6150.63	-0.092754	0.063573	-1.45901	0.144561	0.207408	0.937731	Control 2	1 vs. 10	Transcript
CG31998	6266.52	-0.211548	0.117778	-1.79615	0.0724699	0.113663	0.86361	Control 2	1 vs. 10	Transcript
CG2316	10655.2	-0.00623359	0.0745516	-0.0836145	0.933363	0.951782	0.995689	Control 2	1 vs. 10	Transcript
CG31997	4540.6	-0.743189	0.0931897	-7.97501	1.52367e-15	1.34336e-14	0.597417	Control 2	1 vs. 10	Transcript
CG32006	318.507	-0.566535	0.172904	-3.27659	0.00105068	0.00246545	0.675237	Control 2	1 vs. 10	Transcript
yellow-h	1382.54	-1.61963	0.123727	-13.0903	3.74125e-39	9.53871e-38	0.325419	Control 2	1 vs. 10	Transcript
CR44441	89.3308	0.634398	0.300157	2.11356	0.0345531	0.0592103	1.55229	Control 2	1 vs. 10	Transcript
CR43956	82.9367	-0.144565	0.316304	-0.457045	0.647639	0.718995	0.904652	Control 2	1 vs. 10	Transcript
PMCA	22774	-0.770856	0.059161	-13.0298	8.28303e-39	2.08435e-37	0.58607	Control 2	1 vs. 10	Transcript
Zip102B	4386.17	-0.10601	0.11273	-0.940387	0.347019	0.431618	0.929154	Control 2	1 vs. 10	Transcript
CG32850	3495.91	-0.231455	0.119205	-1.94166	0.0521784	0.0854577	0.851776	Control 2	1 vs. 10	Transcript
Rad23	4598.07	-0.0119742	0.0689253	-0.173727	0.86208	0.897162	0.991734	Control 2	1 vs. 10	Transcript
NfI	10128	-0.321982	0.122812	-2.62176	0.00874771	0.0171354	0.79997	Control 2	1 vs. 10	Transcript
Hcf	6661.7	-0.0413537	0.0682409	-0.605997	0.544517	0.626087	0.971743	Control 2	1 vs. 10	Transcript
Syt7	13888.2	-0.516675	0.121591	-4.24928	2.14462e-05	6.69361e-05	0.698981	Control 2	1 vs. 10	Transcript
CR44023	170.625	0.52121	0.205689	2.53397	0.0112778	0.0215968	1.43516	Control 2	1 vs. 10	Transcript
Asator	16765.2	-0.462138	0.0664317	-6.95659	3.486e-12	2.33465e-11	0.72591	Control 2	1 vs. 10	Transcript
CaMKI	36569.2	0.485148	0.0818897	5.92441	3.13412e-09	1.58394e-08	1.39973	Control 2	1 vs. 10	Transcript
bip2	5815.34	-0.100354	0.072343	-1.3872	0.165381	0.232043	0.932804	Control 2	1 vs. 10	Transcript
lgs	5763.39	-0.161936	0.0501438	-3.22943	0.00124035	0.00286666	0.893825	Control 2	1 vs. 10	Transcript
CR45126	159.803	-0.313277	0.210822	-1.48598	0.137284	0.198322	0.804811	Control 2	1 vs. 10	Transcript
CR44024	4234.4	-0.26522	0.10602	-2.50159	0.0123638	0.0234625	0.832072	Control 2	1 vs. 10	Transcript
CG33941	470.047	-0.0885831	0.209969	-0.421886	0.673108	0.741456	0.940446	Control 2	1 vs. 10	Transcript
Ekar	4424.39	-0.440343	0.0679891	-6.47667	9.37669e-11	5.52481e-10	0.736959	Control 2	1 vs. 10	Transcript
Eph	10486.1	-0.138225	0.0717167	-1.92737	0.0539333	0.0880186	0.908637	Control 2	1 vs. 10	Transcript
onecut	12967.4	-0.18175	0.084959	-2.13927	0.0324142	0.0558322	0.881633	Control 2	1 vs. 10	Transcript
ND-49	14736.2	-0.60144	0.0689341	-8.72485	2.66527e-18	2.88404e-17	0.659096	Control 2	1 vs. 10	Transcript
Pur-alpha	17960.4	-0.798758	0.125357	-6.37189	1.86714e-10	1.07513e-09	0.574844	Control 2	1 vs. 10	Transcript
Thd1	6838.25	-0.380701	0.0792352	-4.8047	1.54983e-06	5.7578e-06	0.768064	Control 2	1 vs. 10	Transcript
Gat	7488.4	-0.960938	0.127394	-7.54303	4.59164e-14	3.58393e-13	0.513723	Control 2	1 vs. 10	Transcript
CG1909	9727.12	-0.17805	0.0559454	-3.18257	0.00145976	0.00332839	0.883897	Control 2	1 vs. 10	Transcript
Ephrin	7058.28	-0.411104	0.14631	-2.80982	0.00495694	0.0102567	0.752048	Control 2	1 vs. 10	Transcript
mav	2586.35	-0.728671	0.0861015	-8.46292	2.60764e-17	2.61657e-16	0.60346	Control 2	1 vs. 10	Transcript
bt	22207.8	-1.21962	0.0744949	-16.3718	3.04105e-60	1.32967e-58	0.429397	Control 2	1 vs. 10	Transcript
CG11360	7666.08	-0.0116603	0.200293	-0.0582159	0.953577	0.965568	0.99195	Control 2	1 vs. 10	Transcript
Slip1	5957.1	-0.0506575	0.0654653	-0.773808	0.439045	0.526494	0.965496	Control 2	1 vs. 10	Transcript
ey	1927.38	-0.233822	0.0739659	-3.16122	0.00157111	0.00355875	0.850379	Control 2	1 vs. 10	Transcript
myo	5657.08	-0.0287139	0.0997271	-0.287925	0.773404	0.827345	0.980294	Control 2	1 vs. 10	Transcript
Gyf	10513.2	-0.171878	0.0611393	-2.81125	0.00493494	0.01022	0.887687	Control 2	1 vs. 10	Transcript
unc-13	35328	-0.288509	0.0819283	-3.52149	0.000429136	0.00108185	0.818748	Control 2	1 vs. 10	Transcript
Sox102F	4097.12	0.523645	0.0546178	9.58743	9.03081e-22	1.14822e-20	1.43758	Control 2	1 vs. 10	Transcript
fd102C	258.709	-0.26664	0.169124	-1.5766	0.114889	0.169984	0.831253	Control 2	1 vs. 10	Transcript
CR44029	2955.48	-0.316854	0.383041	-0.827207	0.40812	0.495497	0.802819	Control 2	1 vs. 10	Transcript
fuss	351.807	-0.0704344	0.158383	-0.444709	0.65653	0.726696	0.952351	Control 2	1 vs. 10	Transcript
ATPsynbeta	114314	-0.536275	0.0734905	-7.2972	2.9382e-13	2.14926e-12	0.689549	Control 2	1 vs. 10	Transcript
toy	5212.76	-0.361063	0.0774421	-4.66236	3.12604e-06	1.11427e-05	0.778591	Control 2	1 vs. 10	Transcript
4E-T	4821.48	-0.0952456	0.0668152	-1.42551	0.154011	0.218526	0.936113	Control 2	1 vs. 10	Transcript
mGluR	5175.95	-0.456926	0.138295	-3.30399	0.000953176	0.00225693	0.728537	Control 2	1 vs. 10	Transcript
CG11076	2908.15	-0.136425	0.065911	-2.06984	0.0384672	0.0652579	0.909771	Control 2	1 vs. 10	Transcript
PlexA	11567	-0.0194381	0.113048	-0.171946	0.86348	0.898053	0.986617	Control 2	1 vs. 10	Transcript
CR44030	348.586	-0.310083	0.282016	-1.09952	0.27154	0.352532	0.806595	Control 2	1 vs. 10	Transcript
CG32017	14334.2	-0.283935	0.154439	-1.83849	0.0659895	0.104809	0.821348	Control 2	1 vs. 10	Transcript
sv	1789.96	-0.641188	0.133954	-4.78663	1.69606e-06	6.27692e-06	0.641185	Control 2	1 vs. 10	Transcript
Arf102F	4316.59	-0.082696	0.082152	-1.00662	0.314116	0.397395	0.944291	Control 2	1 vs. 10	Transcript
Cals	24018.4	-0.357005	0.0787935	-4.53089	5.87352e-06	1.99985e-05	0.780784	Control 2	1 vs. 10	Transcript
apolpp	258508	1.4414	0.137947	10.4489	1.48186e-25	2.28741e-24	2.71584	Control 2	1 vs. 10	Transcript
CG11155	19363.6	-0.663037	0.0768953	-8.62259	6.54551e-18	6.86745e-17	0.631547	Control 2	1 vs. 10	Transcript
Zyx	8094.49	0.0685759	0.0620082	1.10592	0.268762	0.349512	1.04868	Control 2	1 vs. 10	Transcript
Actbeta	5443.05	-0.221822	0.0728345	-3.04557	0.00232243	0.00509921	0.857482	Control 2	1 vs. 10	Transcript
Kif3C	1129.92	0.143709	0.129908	1.10623	0.268625	0.349408	1.10474	Control 2	1 vs. 10	Transcript
Dyrk3	8045.43	-0.262669	0.0975727	-2.69203	0.00710177	0.014205	0.833544	Control 2	1 vs. 10	Transcript
Mitf	4787.47	-0.00201231	0.0874617	-0.0230079	0.981644	0.98675	0.998606	Control 2	1 vs. 10	Transcript
PIP4K	6367.49	-0.321065	0.0773081	-4.15306	3.28065e-05	9.99082e-05	0.800479	Control 2	1 vs. 10	Transcript
Cadps	27432.5	-0.314603	0.0724424	-4.3428	1.40679e-05	4.52221e-05	0.804072	Control 2	1 vs. 10	Transcript
CG33521	6429.71	-1.62073	0.071815	-22.5681	8.92977e-113	9.27832e-111	0.325172	Control 2	1 vs. 10	Transcript
if	5361.08	0.0118999	0.0568534	0.209308	0.834208	0.875144	1.00828	Control 2	1 vs. 10	Transcript
rg	141.664	-0.510776	0.250118	-2.04214	0.0411375	0.0692529	0.701845	Control 2	1 vs. 10	Transcript
CBP	154.213	-0.265076	0.469156	-0.565005	0.57207	0.652219	0.832155	Control 2	1 vs. 10	Transcript
Fas2	4582.75	-0.409104	0.0667304	-6.13069	8.74995e-10	4.69727e-09	0.753091	Control 2	1 vs. 10	Transcript
csw	14273.5	-0.235362	0.0687932	-3.4213	0.000623217	0.00152074	0.849472	Control 2	1 vs. 10	Transcript
CG1677	5314.94	-0.0117482	0.0589509	-0.199287	0.842038	0.881349	0.99189	Control 2	1 vs. 10	Transcript
mldr	172.056	1.21339	0.2495	4.86329	1.15451e-06	4.35782e-06	2.31882	Control 2	1 vs. 10	Transcript
N	1296.99	-0.495066	0.113492	-4.36211	1.28814e-05	4.16996e-05	0.709529	Control 2	1 vs. 10	Transcript
CR44779	122.493	-0.045644	0.232612	-0.196224	0.844435	0.883188	0.968857	Control 2	1 vs. 10	Transcript
mgl	4740.76	-0.0269335	0.102823	-0.261941	0.793367	0.843631	0.981504	Control 2	1 vs. 10	Transcript
NFAT	6051.21	-0.275315	0.15067	-1.82727	0.0676588	0.107143	0.82627	Control 2	1 vs. 10	Transcript
Drak	5025.07	0.114095	0.109857	1.03858	0.299002	0.38147	1.0823	Control 2	1 vs. 10	Transcript
CG11138	4728.23	-0.257971	0.102306	-2.52155	0.0116839	0.0222905	0.836263	Control 2	1 vs. 10	Transcript
CG32687	6340.67	1.62255	0.124646	13.0172	9.76495e-39	2.45088e-37	3.07918	Control 2	1 vs. 10	Transcript
CG8184	5682.1	0.180159	0.0799046	2.25467	0.0241539	0.0429675	1.13301	Control 2	1 vs. 10	Transcript
CG5321	2832.41	2.50989	0.130871	19.1784	5.60873e-82	3.45205e-80	5.69577	Control 2	1 vs. 10	Transcript
Socs16D	4141.87	0.00733838	0.0594061	0.123529	0.901688	0.928596	1.0051	Control 2	1 vs. 10	Transcript
CG17167	330.165	0.177002	0.156006	1.13458	0.25655	0.33596	1.13053	Control 2	1 vs. 10	Transcript
CG34401	3026.42	-0.538626	0.14707	-3.66237	0.000249892	0.0006528	0.688426	Control 2	1 vs. 10	Transcript
RhoGAP1A	5575.5	-0.0738374	0.0537372	-1.37405	0.169427	0.236791	0.950107	Control 2	1 vs. 10	Transcript
CG32816	271.657	-1.76551	0.168857	-10.4556	1.38091e-25	2.13842e-24	0.294123	Control 2	1 vs. 10	Transcript
CG43867	4817.05	-0.423361	0.0732088	-5.78293	7.34117e-09	3.5665e-08	0.745685	Control 2	1 vs. 10	Transcript
tw	189.858	-0.271999	0.198477	-1.37043	0.170553	0.238193	0.828171	Control 2	1 vs. 10	Transcript
CG13377	173.176	-1.1292	0.316051	-3.57285	0.000353121	0.000901985	0.457169	Control 2	1 vs. 10	Transcript
Hmt4-20	5188.91	-0.170035	0.0853955	-1.99114	0.0464652	0.0772661	0.888821	Control 2	1 vs. 10	Transcript
arg	109.177	2.41912	0.464427	5.20884	1.90025e-07	7.87062e-07	5.34846	Control 2	1 vs. 10	Transcript
Hr4	340.368	-0.47475	0.215059	-2.20753	0.027277	0.0479634	0.719592	Control 2	1 vs. 10	Transcript
futsch	20431.2	-0.890601	0.0785457	-11.3386	8.44557e-30	1.55447e-28	0.539389	Control 2	1 vs. 10	Transcript
prage	902.45	0.32799	0.109207	3.00338	0.00266999	0.0058043	1.25526	Control 2	1 vs. 10	Transcript
Mur2B	1143.21	0.722276	0.13032	5.54233	2.98472e-08	1.35278e-07	1.64978	Control 2	1 vs. 10	Transcript
DAAM	3526.87	-0.179828	0.0790628	-2.27449	0.0229365	0.0409904	0.882808	Control 2	1 vs. 10	Transcript
trol	12214	-1.26664	0.0560459	-22.6001	4.32532e-113	4.543e-111	0.415626	Control 2	1 vs. 10	Transcript
kirre	1706.1	-0.702335	0.153545	-4.57412	4.7822e-06	1.6486e-05	0.614577	Control 2	1 vs. 10	Transcript
pcx	1673.01	0.166472	0.0859309	1.93728	0.0527116	0.0862577	1.12231	Control 2	1 vs. 10	Transcript
Seipin	530.365	0.951478	0.14685	6.47925	9.21766e-11	5.43443e-10	1.93385	Control 2	1 vs. 10	Transcript
CG2841	2582.64	-0.404398	0.0880868	-4.5909	4.41332e-06	1.53402e-05	0.755552	Control 2	1 vs. 10	Transcript
CG2938	1592.89	0.471568	0.0877483	5.3741	7.69652e-08	3.34254e-07	1.38662	Control 2	1 vs. 10	Transcript
DIP-alpha	846.957	-0.566383	0.176368	-3.21138	0.00132099	0.00303705	0.675308	Control 2	1 vs. 10	Transcript
dnc	9941.87	-0.66514	0.14423	-4.61167	3.99448e-06	1.40003e-05	0.630628	Control 2	1 vs. 10	Transcript
HIP	1013.81	0.0128274	0.0980703	0.130798	0.895935	0.923935	1.00893	Control 2	1 vs. 10	Transcript
Parg	528.655	0.116027	0.145926	0.795113	0.426548	0.513931	1.08375	Control 2	1 vs. 10	Transcript
CG42594	900.856	-0.353814	0.096046	-3.68379	0.000229788	0.000603708	0.782513	Control 2	1 vs. 10	Transcript
bi	980.542	-0.329112	0.097581	-3.37271	0.000744335	0.00179993	0.796026	Control 2	1 vs. 10	Transcript
norpA	74507.4	-0.688427	0.0836764	-8.22726	1.91543e-16	1.81994e-15	0.62053	Control 2	1 vs. 10	Transcript
Proc-R	1453.65	-0.127751	0.0731718	-1.74591	0.0808265	0.125365	0.915257	Control 2	1 vs. 10	Transcript
Ca-alpha1T	15099.1	-0.586925	0.0783625	-7.48986	6.89462e-14	5.29592e-13	0.665761	Control 2	1 vs. 10	Transcript
SK	18237.6	-0.585221	0.134754	-4.34288	1.40625e-05	4.52199e-05	0.666547	Control 2	1 vs. 10	Transcript
CG42492	19697.7	-0.577754	0.0661473	-8.73437	2.45023e-18	2.6573e-17	0.670006	Control 2	1 vs. 10	Transcript
CG42699	1197.17	-0.13413	0.0857881	-1.56351	0.117933	0.17401	0.911219	Control 2	1 vs. 10	Transcript
CG3097	1240.92	-0.288218	0.10868	-2.65199	0.00800182	0.0158025	0.818913	Control 2	1 vs. 10	Transcript
CG9650	675.497	-0.395362	0.116883	-3.38255	0.000718163	0.00173838	0.760299	Control 2	1 vs. 10	Transcript
CG34417	12765.5	-0.490558	0.0826396	-5.93611	2.91861e-09	1.48123e-08	0.71175	Control 2	1 vs. 10	Transcript
Sxl	14631.6	-0.257347	0.122644	-2.09833	0.0358759	0.0612489	0.836625	Control 2	1 vs. 10	Transcript
Pink1	7471.4	0.0461064	0.0743733	0.619933	0.535302	0.617701	1.03247	Control 2	1 vs. 10	Transcript
CG14431	1379.63	-0.426235	0.111631	-3.81824	0.000134408	0.000366577	0.744201	Control 2	1 vs. 10	Transcript
iav	171.262	0.923327	0.199101	4.63748	3.52683e-06	1.24916e-05	1.89648	Control 2	1 vs. 10	Transcript
CG1632	1380.56	-0.965349	0.0929387	-10.3869	2.84308e-25	4.34694e-24	0.512154	Control 2	1 vs. 10	Transcript
cyr	284.404	-1.69912	0.250185	-6.79146	1.11002e-11	7.06128e-11	0.307973	Control 2	1 vs. 10	Transcript
Pdp	1566.2	0.264794	0.0765923	3.45719	0.000545837	0.0013493	1.20146	Control 2	1 vs. 10	Transcript
rdgA	32281.5	-1.35944	0.108606	-12.5172	6.01365e-36	1.36408e-34	0.389733	Control 2	1 vs. 10	Transcript
Nost	2489.36	-0.0201392	0.0970117	-0.207595	0.835545	0.876071	0.986138	Control 2	1 vs. 10	Transcript
Nrg	6690.58	-0.626444	0.0610657	-10.2585	1.08361e-24	1.62089e-23	0.647771	Control 2	1 vs. 10	Transcript
mei-P26	9379.22	-0.60664	0.172365	-3.5195	0.000432357	0.0010894	0.656725	Control 2	1 vs. 10	Transcript
Lim1	1138.54	-0.43203	0.129961	-3.32431	0.000886391	0.00211121	0.741218	Control 2	1 vs. 10	Transcript
CG34408	4924.87	0.101389	0.0880874	1.15101	0.24973	0.328274	1.07281	Control 2	1 vs. 10	Transcript
RhoU	231.318	-0.255731	0.17373	-1.472	0.141021	0.203204	0.837563	Control 2	1 vs. 10	Transcript
CG32698	2436.12	0.828738	0.0828293	10.0054	1.44346e-23	2.05539e-22	1.77613	Control 2	1 vs. 10	Transcript
Cubn	1063.12	0.198746	0.0915121	2.1718	0.0298708	0.0519946	1.1477	Control 2	1 vs. 10	Transcript
l(1)G0289	14064.9	0.476254	0.0636812	7.47873	7.50468e-14	5.73716e-13	1.39113	Control 2	1 vs. 10	Transcript
dlg1	15001.2	-0.424396	0.0748401	-5.6707	1.42213e-08	6.66118e-08	0.745151	Control 2	1 vs. 10	Transcript
CG43347	2698.48	-0.0160676	0.0750688	-0.214038	0.830518	0.872599	0.988925	Control 2	1 vs. 10	Transcript
CG44422	2616.98	-0.948004	0.144821	-6.54605	5.90795e-11	3.54808e-10	0.518349	Control 2	1 vs. 10	Transcript
ras	4756.71	-0.115792	0.118213	-0.979517	0.327325	0.41152	0.922876	Control 2	1 vs. 10	Transcript
Ork1	2215.06	0.939856	0.155767	6.03372	1.6023e-09	8.39251e-09	1.91834	Control 2	1 vs. 10	Transcript
CG42339	1270.83	-0.304501	0.0887339	-3.43162	0.000599993	0.00147113	0.809722	Control 2	1 vs. 10	Transcript
Ten-a	8507.68	-0.656072	0.107157	-6.12252	9.21062e-10	4.93087e-09	0.634604	Control 2	1 vs. 10	Transcript
Pkcdelta	2353.39	-0.636134	0.0973274	-6.53602	6.31762e-11	3.78704e-10	0.643435	Control 2	1 vs. 10	Transcript
Ptp10D	3338.22	-0.459453	0.0676765	-6.78896	1.12944e-11	7.1801e-11	0.727262	Control 2	1 vs. 10	Transcript
CkIIbeta	6279.37	-0.127803	0.0755535	-1.69155	0.090732	0.138689	0.915224	Control 2	1 vs. 10	Transcript
CG10362	2871.42	-0.118977	0.0923999	-1.28763	0.197874	0.269798	0.92084	Control 2	1 vs. 10	Transcript
mew	1509.82	-0.472956	0.0790156	-5.9856	2.15598e-09	1.11229e-08	0.720487	Control 2	1 vs. 10	Transcript
Pde9	2800.21	-0.197688	0.108408	-1.82356	0.0682191	0.107871	0.871947	Control 2	1 vs. 10	Transcript
Smr	2442.42	0.0545735	0.106515	0.512357	0.608401	0.684478	1.03855	Control 2	1 vs. 10	Transcript
Neto	1016.63	-0.505302	0.118237	-4.27365	1.92302e-05	6.04689e-05	0.704513	Control 2	1 vs. 10	Transcript
CG43313	434.443	0.0286665	0.131941	0.217267	0.828	0.871186	1.02007	Control 2	1 vs. 10	Transcript
mamo	6067.31	-0.713668	0.151449	-4.71226	2.44989e-06	8.8664e-06	0.609768	Control 2	1 vs. 10	Transcript
dpr8	3116.95	-0.498822	0.104256	-4.78457	1.71356e-06	6.33441e-06	0.707685	Control 2	1 vs. 10	Transcript
Lsd-2	18980.4	0.654338	0.12865	5.08618	3.65343e-07	1.46974e-06	1.57389	Control 2	1 vs. 10	Transcript
HDAC6	13022.3	2.15814	0.11971	18.028	1.17382e-72	6.63312e-71	4.4634	Control 2	1 vs. 10	Transcript
pdgy	5491.96	0.0635776	0.0955134	0.66564	0.505641	0.591227	1.04505	Control 2	1 vs. 10	Transcript
rut	8393.75	-0.399605	0.0740882	-5.39364	6.90459e-08	3.01215e-07	0.758066	Control 2	1 vs. 10	Transcript
CG15642	104.448	-0.0434904	0.247267	-0.175885	0.860385	0.895797	0.970305	Control 2	1 vs. 10	Transcript
para	13838.3	-0.959134	0.161747	-5.92985	3.03216e-09	1.53482e-08	0.514366	Control 2	1 vs. 10	Transcript
disco-r	1782.17	0.827882	0.12226	6.77147	1.27481e-11	8.07238e-11	1.77508	Control 2	1 vs. 10	Transcript
eIF5	66.1177	-1.23954	0.375176	-3.3039	0.000953496	0.00225714	0.423506	Control 2	1 vs. 10	Transcript
CG9992	901.375	-0.470763	0.0967507	-4.86573	1.14033e-06	4.30598e-06	0.721583	Control 2	1 vs. 10	Transcript
mthl1	998.21	-0.522313	0.145866	-3.58078	0.000342568	0.000877813	0.696255	Control 2	1 vs. 10	Transcript
baz	2480.03	-0.218165	0.0955148	-2.2841	0.0223657	0.0400519	0.859658	Control 2	1 vs. 10	Transcript
chas	2072.78	-0.380034	0.110923	-3.42609	0.000612334	0.00149721	0.76842	Control 2	1 vs. 10	Transcript
CG12994	589.44	-0.649934	0.115416	-5.63125	1.78912e-08	8.31566e-08	0.637309	Control 2	1 vs. 10	Transcript
Fim	6388.49	-0.203379	0.0785713	-2.58846	0.00964066	0.0186801	0.868514	Control 2	1 vs. 10	Transcript
CG5445	2766.81	0.258951	0.0600821	4.30995	1.63292e-05	5.19557e-05	1.19661	Control 2	1 vs. 10	Transcript
CG45002	6083.74	-0.570987	0.0924513	-6.17609	6.571e-10	3.57319e-09	0.673156	Control 2	1 vs. 10	Transcript
CR44754	196.538	-1.38366	0.281691	-4.91197	9.01673e-07	3.44655e-06	0.383246	Control 2	1 vs. 10	Transcript
Hayan	666.733	1.28547	0.141811	9.06466	1.24994e-19	1.44303e-18	2.43761	Control 2	1 vs. 10	Transcript
Sh	21085.3	-1.02258	0.126667	-8.07295	6.86184e-16	6.1795e-15	0.492237	Control 2	1 vs. 10	Transcript
CG33639	1341.56	-1.02689	0.0810244	-12.6738	8.26303e-37	1.95222e-35	0.490768	Control 2	1 vs. 10	Transcript
Ada3	873.029	-0.0293812	0.108701	-0.270294	0.786934	0.838569	0.979841	Control 2	1 vs. 10	Transcript
CG7536	2298.33	-0.0417421	0.0853453	-0.489096	0.624774	0.698506	0.971481	Control 2	1 vs. 10	Transcript
CG6123	2453.83	-0.651701	0.0978483	-6.66033	2.73221e-11	1.68161e-10	0.636529	Control 2	1 vs. 10	Transcript
Vav	2487.58	-0.0132521	0.0802203	-0.165196	0.86879	0.902409	0.990856	Control 2	1 vs. 10	Transcript
CoRest	2379.38	0.169626	0.103893	1.6327	0.102533	0.154375	1.12477	Control 2	1 vs. 10	Transcript
CG14223	251.697	0.220621	0.196784	1.12113	0.262232	0.342101	1.16523	Control 2	1 vs. 10	Transcript
CG43759	708.992	-0.427102	0.0990611	-4.3115	1.62148e-05	5.16426e-05	0.743754	Control 2	1 vs. 10	Transcript
kek5	2001.87	0.0642118	0.101312	0.6338	0.526211	0.609466	1.04551	Control 2	1 vs. 10	Transcript
CG8010	648.6	1.02941	0.141551	7.27236	3.53267e-13	2.5647e-12	2.04119	Control 2	1 vs. 10	Transcript
RhoGAP18B	3099.63	0.217828	0.0764552	2.8491	0.00438435	0.00915229	1.16298	Control 2	1 vs. 10	Transcript
CG1504	163.23	-0.508691	0.198855	-2.5581	0.0105246	0.0202749	0.70286	Control 2	1 vs. 10	Transcript
Dop2R	1390.06	-0.462697	0.0817664	-5.65876	1.52469e-08	7.13464e-08	0.725629	Control 2	1 vs. 10	Transcript
Sdic2	266.448	-0.241513	0.260855	-0.925852	0.354523	0.43982	0.845857	Control 2	1 vs. 10	Transcript
shakB	3561.92	-1.00287	0.132226	-7.58453	3.33684e-14	2.62573e-13	0.499005	Control 2	1 vs. 10	Transcript
DIP1	13930	-0.180422	0.0875714	-2.06029	0.039371	0.0666321	0.882445	Control 2	1 vs. 10	Transcript
CG32521	17336.7	0.793174	0.0977346	8.11559	4.83438e-16	4.42374e-15	1.73288	Control 2	1 vs. 10	Transcript
bbx	71.6327	-0.441135	0.363071	-1.21501	0.224362	0.300112	0.736555	Control 2	1 vs. 10	Transcript
CR40469	107.565	-0.551182	0.671987	-0.820227	0.412086	0.499184	0.682461	Control 2	1 vs. 10	Transcript
tyn	570.047	-1.1806	0.143276	-8.24002	1.72185e-16	1.63924e-15	0.441168	Control 2	1 vs. 10	Transcript
CG17707	92.1917	-2.56455	0.308234	-8.32014	8.78632e-17	8.49022e-16	0.169042	Control 2	1 vs. 10	Transcript
CG42376	1364.93	-0.417411	0.0922848	-4.52307	6.09492e-06	2.07013e-05	0.748767	Control 2	1 vs. 10	Transcript
G9a	2708.05	-0.231353	0.0750651	-3.08204	0.00205589	0.00455644	0.851835	Control 2	1 vs. 10	Transcript
CG3038	155.514	-0.959875	0.346157	-2.77295	0.0055551	0.0113823	0.514101	Control 2	1 vs. 10	Transcript
cin	1647.83	0.129139	0.0719706	1.79434	0.0727594	0.114043	1.09364	Control 2	1 vs. 10	Transcript
CR45473	571.163	-0.0735207	0.124045	-0.592695	0.553385	0.63425	0.950316	Control 2	1 vs. 10	Transcript
CG13375	2584.44	-0.631103	0.159741	-3.95078	7.78972e-05	0.000221323	0.645683	Control 2	1 vs. 10	Transcript
ewg	4954.19	-0.0242503	0.0663031	-0.365749	0.714552	0.778435	0.983331	Control 2	1 vs. 10	Transcript
CG3777	335.941	-3.4809	0.218873	-15.9038	5.96544e-57	2.42202e-55	0.0895661	Control 2	1 vs. 10	Transcript
CG12470	73.5808	-3.2372	0.802476	-4.03401	5.4832e-05	0.00016017	0.106049	Control 2	1 vs. 10	Transcript
CG13373	330.77	0.287955	0.14959	1.92496	0.0542339	0.0884045	1.22091	Control 2	1 vs. 10	Transcript
CG32817	158.416	-0.00301571	0.209119	-0.014421	0.988494	0.991264	0.997912	Control 2	1 vs. 10	Transcript
elav	8292.93	-0.256557	0.131475	-1.95137	0.0510125	0.0838608	0.837083	Control 2	1 vs. 10	Transcript
svr	15716.3	0.0983268	0.0744882	1.32003	0.186824	0.257309	1.07053	Control 2	1 vs. 10	Transcript
CG3176	105.173	-0.211187	0.286984	-0.735886	0.4618	0.549148	0.863826	Control 2	1 vs. 10	Transcript
CG17896	9747.5	0.974685	0.115195	8.46119	2.64673e-17	2.65029e-16	1.96521	Control 2	1 vs. 10	Transcript
CG17778	1591.45	-0.553661	0.105671	-5.23946	1.61043e-07	6.73661e-07	0.681289	Control 2	1 vs. 10	Transcript
CG3156	533.435	-0.0512394	0.131707	-0.38904	0.697246	0.76285	0.965107	Control 2	1 vs. 10	Transcript
CG18273	1076.94	1.23834	0.0899943	13.7602	4.42259e-43	1.28721e-41	2.35927	Control 2	1 vs. 10	Transcript
Cyp4g1	45631.8	6.37908	0.177958	35.8461	2.11817e-281	2.27421e-278	83.2327	Control 2	1 vs. 10	Transcript
ebo	2166.51	0.0993343	0.0663718	1.49664	0.134488	0.194807	1.07128	Control 2	1 vs. 10	Transcript
CR44892	81.5927	0.356616	0.287777	1.23921	0.215267	0.28947	1.28042	Control 2	1 vs. 10	Transcript
CG4293	616.291	0.555491	0.138937	3.99815	6.38401e-05	0.000184189	1.46967	Control 2	1 vs. 10	Transcript
CG13366	3052.99	-0.301533	0.0998284	-3.02051	0.00252346	0.00550681	0.81139	Control 2	1 vs. 10	Transcript
Roc1a	3397.32	0.0823341	0.0854874	0.963114	0.335491	0.420037	1.05873	Control 2	1 vs. 10	Transcript
Vsp37A	2036.17	0.224316	0.0766656	2.9259	0.00343465	0.00730876	1.16822	Control 2	1 vs. 10	Transcript
RpL36	43032.8	0.714926	0.0758901	9.42055	4.48712e-21	5.54464e-20	1.6414	Control 2	1 vs. 10	Transcript
CG17829	483.592	0.0390837	0.125087	0.312452	0.754697	0.812641	1.02746	Control 2	1 vs. 10	Transcript
CG13364	1795.77	0.103877	0.0912211	1.13874	0.254812	0.333954	1.07466	Control 2	1 vs. 10	Transcript
CG13367	426.266	0.252873	0.170584	1.4824	0.138234	0.199515	1.19158	Control 2	1 vs. 10	Transcript
CG13369	1706.33	1.21693	0.161489	7.53571	4.85688e-14	3.78179e-13	2.32452	Control 2	1 vs. 10	Transcript
CG13365	481.749	-0.0549034	0.240963	-0.22785	0.819763	0.86472	0.962659	Control 2	1 vs. 10	Transcript
Dredd	1085.69	0.562107	0.0980127	5.73505	9.74859e-09	4.67497e-08	1.47642	Control 2	1 vs. 10	Transcript
su(sable)	2451.4	0.0622057	0.0731001	0.850965	0.394789	0.481733	1.04406	Control 2	1 vs. 10	Transcript
Appl	33693.9	-0.509327	0.0907715	-5.61109	2.01055e-08	9.27347e-08	0.70255	Control 2	1 vs. 10	Transcript
l(1)1Bi	375.947	0.14195	0.145347	0.976629	0.328753	0.413047	1.1034	Control 2	1 vs. 10	Transcript
SkpA	6843.63	-0.108851	0.0696283	-1.56331	0.117979	0.174051	0.927326	Control 2	1 vs. 10	Transcript
fz3	306.373	-0.124359	0.16092	-0.772801	0.43964	0.527143	0.917411	Control 2	1 vs. 10	Transcript
sdk	2186.82	-0.310843	0.100957	-3.07895	0.00207732	0.00459867	0.806171	Control 2	1 vs. 10	Transcript
CG5273	15065.1	0.0955592	0.126911	0.752962	0.451473	0.538656	1.06848	Control 2	1 vs. 10	Transcript
CG5254	1596.69	0.617566	0.131254	4.70513	2.53699e-06	9.15762e-06	1.53428	Control 2	1 vs. 10	Transcript
RpL22	5627.74	1.59313	0.674482	2.36201	0.0181761	0.0332328	3.01704	Control 2	1 vs. 10	Transcript
CR42491	961.561	0.85101	0.16069	5.29599	1.18375e-07	5.03236e-07	1.80376	Control 2	1 vs. 10	Transcript
snoRNA:Psi18S-531	135.962	0.274686	0.220418	1.2462	0.21269	0.286602	1.20973	Control 2	1 vs. 10	Transcript
snoRNA:Psi28S-2179	66.7363	0.041587	0.355748	0.1169	0.906939	0.932711	1.02925	Control 2	1 vs. 10	Transcript
CG3713	150.885	-1.70077	0.288375	-5.89778	3.68434e-09	1.8533e-08	0.307622	Control 2	1 vs. 10	Transcript
Sec22	2383.66	0.311003	0.0750959	4.14141	3.45171e-05	0.000104689	1.24057	Control 2	1 vs. 10	Transcript
CG16989	4491.15	2.26812	0.0613738	36.9559	5.85258e-299	1.13107e-295	4.81696	Control 2	1 vs. 10	Transcript
CG13360	1144.39	-0.59188	0.211121	-2.80351	0.0050549	0.0104371	0.663478	Control 2	1 vs. 10	Transcript
Rbf	1474.39	0.474343	0.0875018	5.42095	5.92839e-08	2.60391e-07	1.38929	Control 2	1 vs. 10	Transcript
CG42259	388.462	0.108486	0.157034	0.690841	0.489665	0.575835	1.0781	Control 2	1 vs. 10	Transcript
su(w[a])	12889.1	0.116689	0.0732084	1.59393	0.110952	0.164892	1.08424	Control 2	1 vs. 10	Transcript
TRAM	3697.48	2.53661	0.124805	20.3246	7.79961e-92	5.70967e-90	5.80224	Control 2	1 vs. 10	Transcript
CG3711	4898.41	0.00194599	0.0749273	0.0259718	0.97928	0.984681	1.00135	Control 2	1 vs. 10	Transcript
CG33082	114.052	0.406365	0.257017	1.58108	0.113859	0.168642	1.32534	Control 2	1 vs. 10	Transcript
CG32815	2033.94	-0.102541	0.0893898	-1.14712	0.25133	0.330018	0.931391	Control 2	1 vs. 10	Transcript
CG3021	474.988	0.656148	0.128592	5.10255	3.35103e-07	1.35599e-06	1.57587	Control 2	1 vs. 10	Transcript
CDC45L	591.707	0.747178	0.124868	5.98376	2.18047e-09	1.12432e-08	1.67851	Control 2	1 vs. 10	Transcript
CG11638	2157.57	-0.625099	0.125251	-4.99077	6.01405e-07	2.34993e-06	0.648375	Control 2	1 vs. 10	Transcript
CG3699	1604.86	2.40715	0.483866	4.97483	6.53051e-07	2.53839e-06	5.30426	Control 2	1 vs. 10	Transcript
CG3703	1720.1	-0.22601	0.0836281	-2.70257	0.00688066	0.0138028	0.854996	Control 2	1 vs. 10	Transcript
mus81	109.449	0.461787	0.223319	2.06783	0.0386559	0.0655089	1.37725	Control 2	1 vs. 10	Transcript
CG3704	741.032	1.00865	0.108801	9.27056	1.85176e-20	2.2173e-19	2.01203	Control 2	1 vs. 10	Transcript
MED22	409.161	0.143709	0.13601	1.05661	0.290689	0.372833	1.10474	Control 2	1 vs. 10	Transcript
CG3655	2520.42	-0.485403	0.0730603	-6.64387	3.05559e-11	1.86993e-10	0.714298	Control 2	1 vs. 10	Transcript
CG11378	1028.16	-0.428498	0.146374	-2.92742	0.00341791	0.00727634	0.743035	Control 2	1 vs. 10	Transcript
CG14629	22900.4	2.02286	0.166696	12.135	6.89091e-34	1.47643e-32	4.06389	Control 2	1 vs. 10	Transcript
Atf3	2331.43	-0.0180323	0.0865964	-0.208233	0.835047	0.875644	0.987579	Control 2	1 vs. 10	Transcript
CG3638	6214.05	0.634206	0.0861532	7.36137	1.82031e-13	1.35097e-12	1.55208	Control 2	1 vs. 10	Transcript
CG11398	261.584	0.436053	0.171744	2.53897	0.0111179	0.0213201	1.3529	Control 2	1 vs. 10	Transcript
CG11403	181.536	0.724102	0.177942	4.06932	4.71506e-05	0.000139631	1.65187	Control 2	1 vs. 10	Transcript
Tsp2A	112.204	0.888102	0.290933	3.0526	0.0022687	0.00499031	1.85074	Control 2	1 vs. 10	Transcript
CG11412	1775.58	0.112631	0.0733357	1.53583	0.124579	0.182285	1.0812	Control 2	1 vs. 10	Transcript
CG11448	7478.63	-0.236052	0.0554567	-4.2565	2.07648e-05	6.49775e-05	0.849066	Control 2	1 vs. 10	Transcript
CG12773	2254.09	1.01292	0.0748035	13.5411	8.93928e-42	2.48935e-40	2.018	Control 2	1 vs. 10	Transcript
MTPAP	526.558	0.658719	0.118086	5.57829	2.42897e-08	1.11079e-07	1.57868	Control 2	1 vs. 10	Transcript
AMPKalpha	6149.16	0.203586	0.138215	1.47296	0.140761	0.202859	1.15156	Control 2	1 vs. 10	Transcript
ssx	4357.98	-0.454485	0.144933	-3.13582	0.00171374	0.00385921	0.729771	Control 2	1 vs. 10	Transcript
CG32813	1118.33	-0.0647706	0.132743	-0.487939	0.625593	0.699029	0.956097	Control 2	1 vs. 10	Transcript
CG3719	1755.84	-0.148574	0.136216	-1.09073	0.275393	0.356958	0.902142	Control 2	1 vs. 10	Transcript
CG11417	450.941	0.568679	0.129912	4.37742	1.20093e-05	3.90333e-05	1.48316	Control 2	1 vs. 10	Transcript
CG11409	121.111	-0.67177	0.225714	-2.9762	0.00291842	0.00629059	0.627736	Control 2	1 vs. 10	Transcript
pck	987.821	-0.101531	0.0908245	-1.11788	0.263619	0.343725	0.932043	Control 2	1 vs. 10	Transcript
Nmdar2	3058.07	-0.561797	0.0764335	-7.35014	1.98004e-13	1.4639e-12	0.677458	Control 2	1 vs. 10	Transcript
CG14777	1455.86	0.274081	0.128586	2.13151	0.0330474	0.0568216	1.20922	Control 2	1 vs. 10	Transcript
sta	42113.4	1.25745	0.177925	7.06732	1.57952e-12	1.08788e-11	2.39073	Control 2	1 vs. 10	Transcript
Rab27	405.444	-0.0485234	0.199446	-0.243291	0.80778	0.855582	0.966925	Control 2	1 vs. 10	Transcript
CG32808	126.635	0.203903	0.282562	0.72162	0.470528	0.557674	1.15181	Control 2	1 vs. 10	Transcript
inc	2666.41	-0.0647773	0.0684363	-0.946535	0.343876	0.428647	0.956093	Control 2	1 vs. 10	Transcript
rush	1928.03	0.781698	0.130357	5.9966	2.01493e-09	1.04398e-08	1.71915	Control 2	1 vs. 10	Transcript
CG14778	234.151	-0.687889	0.164923	-4.17098	3.03291e-05	9.28129e-05	0.620761	Control 2	1 vs. 10	Transcript
O-fut2	502.314	1.93358	0.20382	9.48668	2.38504e-21	2.99307e-20	3.82001	Control 2	1 vs. 10	Transcript
Ns3	683.286	0.504857	0.148956	3.38931	0.00070068	0.00169861	1.41898	Control 2	1 vs. 10	Transcript
Lrpprc2	2392.45	2.02625	0.122757	16.5062	3.31138e-61	1.48827e-59	4.07343	Control 2	1 vs. 10	Transcript
CG14785	158.853	0.888087	0.245839	3.61248	0.000303282	0.000783377	1.85072	Control 2	1 vs. 10	Transcript
br	1597.97	-0.52273	0.0936502	-5.58173	2.38136e-08	1.09109e-07	0.696053	Control 2	1 vs. 10	Transcript
a6	380.851	0.509033	0.204824	2.48523	0.0129469	0.0244682	1.4231	Control 2	1 vs. 10	Transcript
CG32809	6037.66	-0.159071	0.0567047	-2.80526	0.00502767	0.0103897	0.895601	Control 2	1 vs. 10	Transcript
hfw	2042.07	1.35234	0.101177	13.3661	9.53553e-41	2.57379e-39	2.55327	Control 2	1 vs. 10	Transcript
CG14798	71.2051	-0.167524	0.35132	-0.476841	0.633475	0.706192	0.89037	Control 2	1 vs. 10	Transcript
CG3740	582.505	0.374361	0.152959	2.44746	0.0143867	0.0269207	1.29627	Control 2	1 vs. 10	Transcript
dor	862.072	0.119573	0.108551	1.10154	0.270662	0.351627	1.08641	Control 2	1 vs. 10	Transcript
b6	113.515	-0.985049	0.400357	-2.46042	0.0138773	0.0260498	0.505209	Control 2	1 vs. 10	Transcript
Adar	10568.8	-0.72319	0.119858	-6.03371	1.60242e-09	8.39251e-09	0.605757	Control 2	1 vs. 10	Transcript
Scgdelta	1128.69	-0.460094	0.0782392	-5.88061	4.08754e-09	2.0444e-08	0.726939	Control 2	1 vs. 10	Transcript
deltaCOP	3867.61	1.06717	0.0907153	11.7639	5.99102e-32	1.1863e-30	2.09531	Control 2	1 vs. 10	Transcript
MED18	483.115	0.2635	0.123414	2.1351	0.0327529	0.0563453	1.20039	Control 2	1 vs. 10	Transcript
CG11596	888.028	0.296525	0.115069	2.57694	0.00996788	0.0192755	1.22818	Control 2	1 vs. 10	Transcript
Ocrl	2720.88	-0.0426714	0.108071	-0.394845	0.692957	0.759017	0.970856	Control 2	1 vs. 10	Transcript
Edem1	3624.64	1.07603	0.0670907	16.0384	6.8858e-58	2.88041e-56	2.10823	Control 2	1 vs. 10	Transcript
CG32803	375.393	0.242512	0.127954	1.8953	0.0580525	0.0938533	1.18305	Control 2	1 vs. 10	Transcript
arm	12925.3	-0.16384	0.0512149	-3.19908	0.00137868	0.00315617	0.892646	Control 2	1 vs. 10	Transcript
mRpL16	699.865	0.123693	0.118919	1.04015	0.298272	0.38069	1.08952	Control 2	1 vs. 10	Transcript
CG14806	1063.43	-0.29916	0.0914047	-3.27292	0.00106442	0.00249588	0.812725	Control 2	1 vs. 10	Transcript
CG14818	1923.59	0.0188107	0.0945921	0.198861	0.842372	0.881603	1.01312	Control 2	1 vs. 10	Transcript
CG14812	1066.8	0.472007	0.0945688	4.99114	6.00225e-07	2.34817e-06	1.38704	Control 2	1 vs. 10	Transcript
CG3857	224.335	0.349727	0.202129	1.73021	0.0835922	0.129054	1.27432	Control 2	1 vs. 10	Transcript
eIF2B-epsilon	1144.82	1.09661	0.0815816	13.4418	3.43855e-41	9.38608e-40	2.13851	Control 2	1 vs. 10	Transcript
trr	1563.29	0.240862	0.104547	2.30385	0.0212308	0.0382677	1.1817	Control 2	1 vs. 10	Transcript
Pex5	2291.71	1.00874	0.0806237	12.5117	6.44082e-36	1.45756e-34	2.01216	Control 2	1 vs. 10	Transcript
CG14814	237.528	0.55091	0.340119	1.61976	0.105284	0.157624	1.46501	Control 2	1 vs. 10	Transcript
CG3587	309.926	0.687137	0.140783	4.88082	1.05648e-06	4.00501e-06	1.61008	Control 2	1 vs. 10	Transcript
CG14805	817.293	0.432064	0.111594	3.87173	0.000108064	0.000299633	1.34916	Control 2	1 vs. 10	Transcript
CG14817	948.161	-0.0245736	0.108148	-0.227222	0.820251	0.864915	0.983111	Control 2	1 vs. 10	Transcript
Vps26	2124.26	0.0683159	0.0657537	1.03897	0.29882	0.381289	1.04849	Control 2	1 vs. 10	Transcript
Pgam5	437.355	0.23133	0.143142	1.61608	0.106077	0.158549	1.17392	Control 2	1 vs. 10	Transcript
Rbcn-3B	5131.31	-0.42243	0.0808603	-5.2242	1.74913e-07	7.27901e-07	0.746167	Control 2	1 vs. 10	Transcript
CG14803	537.351	1.51308	0.139126	10.8756	1.50653e-27	2.50993e-26	2.85418	Control 2	1 vs. 10	Transcript
mip130	880.523	0.212587	0.116449	1.82559	0.067912	0.107509	1.15876	Control 2	1 vs. 10	Transcript
CG4199	3706.32	1.14645	0.104261	10.996	3.99539e-28	6.90653e-27	2.21369	Control 2	1 vs. 10	Transcript
moody	2681.47	0.219029	0.074302	2.94782	0.00320025	0.0068416	1.16395	Control 2	1 vs. 10	Transcript
Actn	10100.7	-1.65325	0.0489733	-33.7582	8.09648e-250	5.5883e-247	0.317923	Control 2	1 vs. 10	Transcript
east	4278.32	-0.197705	0.0903915	-2.18721	0.0287275	0.0501887	0.871937	Control 2	1 vs. 10	Transcript
Unc-76	9361.95	-0.387472	0.0760006	-5.09827	3.42769e-07	1.38469e-06	0.764468	Control 2	1 vs. 10	Transcript
CG4325	314.15	1.29999	0.262313	4.95588	7.20019e-07	2.78636e-06	2.46227	Control 2	1 vs. 10	Transcript
usp	1930.16	0.242041	0.0892739	2.71122	0.00670365	0.0134897	1.18266	Control 2	1 vs. 10	Transcript
CG16903	1104.44	0.821814	0.108127	7.60043	2.95155e-14	2.33013e-13	1.76763	Control 2	1 vs. 10	Transcript
CG4025	1235.83	0.63687	0.0816054	7.80427	5.98481e-15	4.99838e-14	1.55495	Control 2	1 vs. 10	Transcript
CG4045	451.513	0.534103	0.116165	4.59781	4.26957e-06	1.48996e-05	1.44804	Control 2	1 vs. 10	Transcript
Rtca	540.971	0.274837	0.120286	2.28487	0.0223205	0.0399783	1.20986	Control 2	1 vs. 10	Transcript
CG4194	54.6191	0.569271	0.335111	1.69875	0.0893657	0.136744	1.48377	Control 2	1 vs. 10	Transcript
CG4281	1566.44	0.951748	0.0866535	10.9834	4.59426e-28	7.92756e-27	1.93422	Control 2	1 vs. 10	Transcript
Sik2	4174.27	1.48162	0.0578405	25.6156	1.02239e-144	1.70334e-142	2.79262	Control 2	1 vs. 10	Transcript
CG4313	413.999	0.0510639	0.14078	0.362722	0.716813	0.780282	1.03603	Control 2	1 vs. 10	Transcript
CG4406	1535.98	0.770649	0.0973798	7.91385	2.49539e-15	2.16066e-14	1.70604	Control 2	1 vs. 10	Transcript
ph-d	1129.15	0.0886469	0.10345	0.856909	0.391495	0.478197	1.06337	Control 2	1 vs. 10	Transcript
ph-p	1771.76	-0.121681	0.0960448	-1.26692	0.205184	0.278089	0.919116	Control 2	1 vs. 10	Transcript
CG3630	2492.69	-1.11107	0.147793	-7.5177	5.57464e-14	4.31287e-13	0.462952	Control 2	1 vs. 10	Transcript
Pgd	4082.69	1.34682	0.169819	7.93093	2.17519e-15	1.8953e-14	2.54351	Control 2	1 vs. 10	Transcript
SmydA-8	4818.15	-0.032264	0.116192	-0.277678	0.78126	0.833902	0.977885	Control 2	1 vs. 10	Transcript
Cyp4d1	1057.24	4.13532	0.142965	28.9254	5.72328e-184	1.784e-181	17.5734	Control 2	1 vs. 10	Transcript
wapl	2361.72	0.136623	0.0759108	1.79978	0.0718955	0.112872	1.09933	Control 2	1 vs. 10	Transcript
D2hgdh	13564.5	2.38684	0.0973187	24.526	7.79413e-133	1.07592e-130	5.23011	Control 2	1 vs. 10	Transcript
CG17777	190.742	-1.4739	0.219808	-6.7054	2.00861e-11	1.24979e-10	0.360007	Control 2	1 vs. 10	Transcript
CG17776	758.95	-0.0452478	0.138622	-0.326412	0.744113	0.803393	0.969123	Control 2	1 vs. 10	Transcript
CG18031	237.772	-0.00144566	0.216093	-0.00669002	0.994662	0.996002	0.998998	Control 2	1 vs. 10	Transcript
ND-B14.5A	2518.55	-0.192144	0.165622	-1.16013	0.245995	0.324193	0.875304	Control 2	1 vs. 10	Transcript
Mct1	1127.9	0.933115	0.129229	7.22064	5.17447e-13	3.70377e-12	1.90939	Control 2	1 vs. 10	Transcript
Nmd3	1077.59	0.648865	0.158305	4.09882	4.15268e-05	0.000124118	1.56793	Control 2	1 vs. 10	Transcript
bcn92	807.87	0.406759	0.10469	3.88537	0.000102176	0.000284779	1.3257	Control 2	1 vs. 10	Transcript
Vinc	5036.76	-0.599115	0.166318	-3.60223	0.000315499	0.000812329	0.660159	Control 2	1 vs. 10	Transcript
pn	1259.53	0.398881	0.096895	4.11664	3.84441e-05	0.000115655	1.31849	Control 2	1 vs. 10	Transcript
CR45479	89.072	0.163706	0.299707	0.546221	0.584914	0.663461	1.12016	Control 2	1 vs. 10	Transcript
Raf	1707.36	0.0259549	0.0890715	0.291394	0.77075	0.82542	1.01815	Control 2	1 vs. 10	Transcript
CG2918	5859.67	0.727364	0.0604012	12.0422	2.13159e-33	4.49728e-32	1.65561	Control 2	1 vs. 10	Transcript
Ilp6	2550.1	1.1225	0.182968	6.13493	8.51988e-10	4.58139e-09	2.17724	Control 2	1 vs. 10	Transcript
mRpL14	638.662	-0.0118466	0.124619	-0.0950625	0.924265	0.944903	0.991822	Control 2	1 vs. 10	Transcript
CG2865	1914.89	-0.0303824	0.160655	-0.189115	0.850002	0.887091	0.979161	Control 2	1 vs. 10	Transcript
CG2924	3480.14	-0.334084	0.067252	-4.96764	6.77712e-07	2.6279e-06	0.793288	Control 2	1 vs. 10	Transcript
CG3191	905.061	0.288897	0.10366	2.78697	0.00532028	0.0109546	1.22171	Control 2	1 vs. 10	Transcript
CG2854	60.8335	0.565636	0.501072	1.12885	0.25896	0.338702	1.48004	Control 2	1 vs. 10	Transcript
CG14050	81.4134	1.29725	0.335134	3.87084	0.000108459	0.000300471	2.4576	Control 2	1 vs. 10	Transcript
CG3071	665.201	0.475601	0.120547	3.94535	7.96833e-05	0.000225999	1.3905	Control 2	1 vs. 10	Transcript
temp	1663.61	-0.0450783	0.0731069	-0.616608	0.537493	0.619563	0.969237	Control 2	1 vs. 10	Transcript
CG3078	2948.08	-0.123441	0.0731949	-1.68647	0.0917051	0.139881	0.917995	Control 2	1 vs. 10	Transcript
CG3091	2630.78	0.106095	0.117179	0.905413	0.365247	0.451443	1.07631	Control 2	1 vs. 10	Transcript
fs(1)K10	944.384	0.0909326	0.101858	0.892735	0.371999	0.459025	1.06506	Control 2	1 vs. 10	Transcript
crn	1148.68	0.502048	0.108307	4.63542	3.56217e-06	1.25993e-05	1.41622	Control 2	1 vs. 10	Transcript
kz	416.181	0.424674	0.164061	2.58851	0.00963914	0.0186801	1.34227	Control 2	1 vs. 10	Transcript
z	1189.22	0.404856	0.110297	3.67059	0.000241992	0.000633705	1.32396	Control 2	1 vs. 10	Transcript
boi	215.423	-0.403723	0.177058	-2.28017	0.0225976	0.0404372	0.755905	Control 2	1 vs. 10	Transcript
PsGEF	9598.7	-0.334452	0.0651688	-5.13208	2.86553e-07	1.16784e-06	0.793086	Control 2	1 vs. 10	Transcript
tko	657.966	-0.0275945	0.166025	-0.166207	0.867994	0.90168	0.981055	Control 2	1 vs. 10	Transcript
gt	237.628	-0.281746	0.218384	-1.29014	0.197003	0.268761	0.822595	Control 2	1 vs. 10	Transcript
CG13759	200.891	-0.275362	0.169474	-1.6248	0.104204	0.156598	0.826243	Control 2	1 vs. 10	Transcript
egh	5405.92	-0.226071	0.0761016	-2.97065	0.00297172	0.00639548	0.85496	Control 2	1 vs. 10	Transcript
eIF3ga	4335.22	0.148951	0.102327	1.45563	0.145494	0.208535	1.10876	Control 2	1 vs. 10	Transcript
CG13760	1155.9	-0.00206476	0.0938967	-0.0219897	0.982456	0.987048	0.99857	Control 2	1 vs. 10	Transcript
Vha36-3	588.466	-0.531506	0.138913	-3.82617	0.000130153	0.00035618	0.691832	Control 2	1 vs. 10	Transcript
Pdfr	3082.61	0.153512	0.0906705	1.69308	0.0904409	0.138302	1.11227	Control 2	1 vs. 10	Transcript
Tsp3A	561.088	0.123217	0.131922	0.934017	0.350295	0.435357	1.08916	Control 2	1 vs. 10	Transcript
Klp3A	147.848	0.00483437	0.259065	0.0186609	0.985112	0.988898	1.00336	Control 2	1 vs. 10	Transcript
wds	670.588	0.252197	0.107624	2.34333	0.0191127	0.0347481	1.19102	Control 2	1 vs. 10	Transcript
Zw10	912.502	0.657529	0.0989897	6.64239	3.08627e-11	1.88751e-10	1.57738	Control 2	1 vs. 10	Transcript
Smyd3	712.588	-0.095338	0.110457	-0.86312	0.388071	0.474615	0.936053	Control 2	1 vs. 10	Transcript
sgg	16617.5	-0.204233	0.0496667	-4.11208	3.92111e-05	0.000117743	0.868	Control 2	1 vs. 10	Transcript
Csat	622.894	0.573099	0.124774	4.59308	4.36748e-06	1.52061e-05	1.48772	Control 2	1 vs. 10	Transcript
Syx4	1203.91	-0.116437	0.105256	-1.10623	0.268628	0.349408	0.922463	Control 2	1 vs. 10	Transcript
per	1997.8	0.153752	0.143845	1.06887	0.285128	0.367359	1.11246	Control 2	1 vs. 10	Transcript
PI4KIIIalpha	8752.12	0.0203235	0.0780445	0.26041	0.794548	0.844726	1.01419	Control 2	1 vs. 10	Transcript
CG2658	1520.54	0.445968	0.104877	4.25228	2.11607e-05	6.61091e-05	1.36223	Control 2	1 vs. 10	Transcript
crm	797.943	0.135812	0.114117	1.19011	0.234002	0.311007	1.09871	Control 2	1 vs. 10	Transcript
CG2694	372.344	0.598652	0.167411	3.57595	0.000348958	0.000892531	1.5143	Control 2	1 vs. 10	Transcript
CG2712	167.538	0.153255	0.207437	0.738801	0.460028	0.547377	1.11208	Control 2	1 vs. 10	Transcript
ttm50	1050.5	0.243265	0.106315	2.28815	0.0221288	0.0396694	1.18367	Control 2	1 vs. 10	Transcript
CG2701	1543.24	0.577447	0.10174	5.67571	1.38117e-08	6.47875e-08	1.49221	Control 2	1 vs. 10	Transcript
CG2685	495.923	0.308575	0.158243	1.95001	0.0511744	0.0841127	1.23848	Control 2	1 vs. 10	Transcript
CG2681	982.163	0.552576	0.212331	2.60243	0.00925647	0.0180258	1.4667	Control 2	1 vs. 10	Transcript
CG2680	775.368	-0.447585	0.116183	-3.8524	0.000116965	0.000322096	0.733269	Control 2	1 vs. 10	Transcript
eIF2B-beta	1470.58	0.172215	0.078681	2.18877	0.0286135	0.0499986	1.12679	Control 2	1 vs. 10	Transcript
CG2662	143.214	0.463249	0.239904	1.93097	0.0534862	0.0873625	1.37864	Control 2	1 vs. 10	Transcript
CG2650	92.3969	-0.979897	0.382353	-2.56281	0.010383	0.0200181	0.507016	Control 2	1 vs. 10	Transcript
brv3	53.3539	0.0896506	0.352877	0.254056	0.799452	0.848819	1.06411	Control 2	1 vs. 10	Transcript
dwg	559.726	0.503915	0.134039	3.75948	0.00017027	0.000456019	1.41806	Control 2	1 vs. 10	Transcript
CG32795	2645.22	0.103443	0.0802681	1.28872	0.197494	0.269318	1.07433	Control 2	1 vs. 10	Transcript
w	3276.71	0.05308	0.807321	0.0657483	0.947578	0.961812	1.03748	Control 2	1 vs. 10	Transcript
CG3603	648.55	1.31221	0.173112	7.58012	3.45229e-14	2.70995e-13	2.48322	Control 2	1 vs. 10	Transcript
CG3588	2224.78	0.325811	0.089928	3.62302	0.000291185	0.000753541	1.25337	Control 2	1 vs. 10	Transcript
CG14419	1948.22	0.00801533	0.142629	0.0561969	0.955185	0.966791	1.00557	Control 2	1 vs. 10	Transcript
rst	635.315	-0.762672	0.128702	-5.92588	3.10622e-09	1.57149e-08	0.589404	Control 2	1 vs. 10	Transcript
CG18508	1211.22	0.00448368	0.0863502	0.0519244	0.958589	0.969525	1.00311	Control 2	1 vs. 10	Transcript
CG3939	706.809	0.201746	0.114791	1.7575	0.0788324	0.122666	1.15009	Control 2	1 vs. 10	Transcript
Myc	1489.07	0.720629	0.205351	3.50926	0.000449363	0.00112901	1.6479	Control 2	1 vs. 10	Transcript
CG10804	3663.86	-0.746281	0.107052	-6.97118	3.14302e-12	2.11057e-11	0.596138	Control 2	1 vs. 10	Transcript
CG10803	1739.73	-0.234491	0.111548	-2.10215	0.0355403	0.0607511	0.849985	Control 2	1 vs. 10	Transcript
CG10802	1443.26	0.11031	0.0945604	1.16655	0.243391	0.321164	1.07946	Control 2	1 vs. 10	Transcript
CG14270	605.555	0.250956	0.103972	2.4137	0.0157915	0.0293053	1.19	Control 2	1 vs. 10	Transcript
CG16782	66.6862	-4.50548	0.911662	-4.94205	7.73059e-07	2.97969e-06	0.0440268	Control 2	1 vs. 10	Transcript
CG2875	302.402	0.580509	0.223386	2.59868	0.00935824	0.0181949	1.49538	Control 2	1 vs. 10	Transcript
AstA-R1	799.974	-0.546405	0.20246	-2.69883	0.00695846	0.0139415	0.684724	Control 2	1 vs. 10	Transcript
MRE16	16792	-0.00014564	0.431817	-0.000337272	0.999731	0.999731	0.999899	Control 2	1 vs. 10	Transcript
Tlk	4155.59	-0.422712	0.118213	-3.57586	0.00034908	0.000892607	0.746021	Control 2	1 vs. 10	Transcript
Mnt	2230.4	-0.145923	0.121002	-1.20596	0.227832	0.304081	0.903801	Control 2	1 vs. 10	Transcript
HIP-R	852.35	0.17479	0.130577	1.3386	0.1807	0.250276	1.1288	Control 2	1 vs. 10	Transcript
Crg-1	685.132	-0.163067	0.112974	-1.4434	0.148907	0.212382	0.893124	Control 2	1 vs. 10	Transcript
Rala	2423.61	-0.0263621	0.0883921	-0.298241	0.765519	0.820727	0.981893	Control 2	1 vs. 10	Transcript
CR45102	2298.08	-0.519391	0.199157	-2.60795	0.00910858	0.0177811	0.697666	Control 2	1 vs. 10	Transcript
CG42541	4409.7	-0.126667	0.126648	-1.00016	0.317235	0.400921	0.915945	Control 2	1 vs. 10	Transcript
ec	316.645	-1.00368	0.184791	-5.43147	5.58922e-08	2.46165e-07	0.498725	Control 2	1 vs. 10	Transcript
CG2930	1169.76	0.119838	0.085643	1.39927	0.161733	0.227684	1.08661	Control 2	1 vs. 10	Transcript
yin	1831.25	0.00354632	0.1531	0.0231634	0.98152	0.986728	1.00246	Control 2	1 vs. 10	Transcript
VhaAC39-1	9630.72	-0.428036	0.0580101	-7.37865	1.59906e-13	1.18951e-12	0.743273	Control 2	1 vs. 10	Transcript
roX1	40524	-0.0486204	0.11137	-0.436567	0.662425	0.73213	0.96686	Control 2	1 vs. 10	Transcript
Vap33	11894	-0.37669	0.108491	-3.47208	0.000516436	0.00128385	0.770203	Control 2	1 vs. 10	Transcript
CG6428	937.539	0.278247	0.115737	2.40413	0.016211	0.0299803	1.21272	Control 2	1 vs. 10	Transcript
CG2941	314.083	-0.177049	0.149472	-1.1845	0.236216	0.313237	0.88451	Control 2	1 vs. 10	Transcript
lva	6800.05	0.422709	0.0780107	5.4186	6.00661e-08	2.63556e-07	1.34044	Control 2	1 vs. 10	Transcript
tyf	5169.29	0.0695031	0.0724508	0.959314	0.337401	0.4221	1.04936	Control 2	1 vs. 10	Transcript
CG43689	929.136	-0.353125	0.110551	-3.19422	0.00140207	0.00320669	0.782887	Control 2	1 vs. 10	Transcript
Tip60	675.511	0.422319	0.118339	3.56872	0.000358733	0.000914869	1.34008	Control 2	1 vs. 10	Transcript
GlcAT-I	814.813	-0.0421959	0.0932803	-0.452356	0.651013	0.721814	0.971176	Control 2	1 vs. 10	Transcript
cib	2550.92	-0.0881064	0.0864337	-1.01935	0.308036	0.391136	0.940757	Control 2	1 vs. 10	Transcript
Nsun2	585.216	0.562447	0.1361	4.1326	3.58681e-05	0.00010848	1.47677	Control 2	1 vs. 10	Transcript
CG6379	1082.64	0.0498056	0.0880658	0.56555	0.5717	0.651993	1.03513	Control 2	1 vs. 10	Transcript
brn	244.066	0.697186	0.174535	3.99453	6.48227e-05	0.000186645	1.62134	Control 2	1 vs. 10	Transcript
Xpac	273.163	0.14181	0.189917	0.746696	0.455247	0.542296	1.10329	Control 2	1 vs. 10	Transcript
CG2982	779.276	0.658071	0.16703	3.93983	8.15406e-05	0.000230793	1.57797	Control 2	1 vs. 10	Transcript
CG15570	62.311	2.40667	0.826808	2.9108	0.00360509	0.00763947	5.30249	Control 2	1 vs. 10	Transcript
mei-9	328.469	0.681044	0.164042	4.15164	3.30107e-05	0.000100467	1.6033	Control 2	1 vs. 10	Transcript
mRpL33	728.132	-0.212102	0.170724	-1.24236	0.214102	0.288224	0.863279	Control 2	1 vs. 10	Transcript
CG43134	282.446	0.0683067	0.93357	0.0731672	0.941673	0.957284	1.04849	Control 2	1 vs. 10	Transcript
CG3626	2064.91	0.372924	0.0703075	5.30418	1.13181e-07	4.82643e-07	1.29497	Control 2	1 vs. 10	Transcript
rb	2461.22	0.408336	0.0716768	5.6969	1.22008e-08	5.77356e-08	1.32715	Control 2	1 vs. 10	Transcript
Usf	2276.31	-0.184505	0.0956009	-1.92995	0.0536128	0.0875546	0.879951	Control 2	1 vs. 10	Transcript
CG11444	1972.41	0.55495	0.110066	5.04198	4.60747e-07	1.82842e-06	1.46912	Control 2	1 vs. 10	Transcript
CG3527	393.392	0.249044	0.136914	1.81898	0.0689152	0.108865	1.18842	Control 2	1 vs. 10	Transcript
CG11436	370.493	0.307095	0.149928	2.04829	0.0405318	0.0683762	1.23721	Control 2	1 vs. 10	Transcript
CG15912	228.107	-0.2728	0.171849	-1.58744	0.112413	0.166755	0.827712	Control 2	1 vs. 10	Transcript
CG3568	235.33	0.0358391	0.187191	0.191457	0.848167	0.886129	1.02515	Control 2	1 vs. 10	Transcript
CHOp24	2948.57	0.506939	0.0966407	5.24561	1.55766e-07	6.52436e-07	1.42103	Control 2	1 vs. 10	Transcript
CG3556	7055.54	-0.535811	0.0591172	-9.06353	1.263e-19	1.45637e-18	0.689771	Control 2	1 vs. 10	Transcript
CG3009	2487.8	0.0600215	0.100625	0.596489	0.550849	0.631868	1.04248	Control 2	1 vs. 10	Transcript
peb	1079.87	-0.419006	0.104078	-4.02587	5.67652e-05	0.000165467	0.74794	Control 2	1 vs. 10	Transcript
l(1)G0334	14976.9	-0.441355	0.0931996	-4.73559	2.18418e-06	7.97347e-06	0.736443	Control 2	1 vs. 10	Transcript
ctp	28085.3	-0.792195	0.0848419	-9.33731	9.88099e-21	1.1935e-19	0.577465	Control 2	1 vs. 10	Transcript
rap	2363.47	-0.00281854	0.071358	-0.0394986	0.968493	0.97668	0.998048	Control 2	1 vs. 10	Transcript
Cbp80	1482.15	0.367861	0.0864468	4.25534	2.08729e-05	6.52945e-05	1.29044	Control 2	1 vs. 10	Transcript
CG12179	259.92	0.0710913	0.233107	0.304973	0.760387	0.816765	1.05051	Control 2	1 vs. 10	Transcript
CG7024	54.0097	-1.84372	0.6146	-2.99986	0.00270101	0.00586644	0.278603	Control 2	1 vs. 10	Transcript
CG15473	77.6999	0.393113	0.292668	1.34321	0.179205	0.248516	1.31322	Control 2	1 vs. 10	Transcript
Torsin	1451.49	1.09136	0.0923212	11.8214	3.027e-32	6.10645e-31	2.13075	Control 2	1 vs. 10	Transcript
Pp2C1	2211.25	0.11447	0.0739577	1.54777	0.121677	0.178687	1.08258	Control 2	1 vs. 10	Transcript
mRpL30	918.978	-0.196798	0.0920658	-2.13758	0.0325508	0.0560374	0.872485	Control 2	1 vs. 10	Transcript
CG44774	2445.06	0.0230018	0.120386	0.191068	0.848472	0.886164	1.01607	Control 2	1 vs. 10	Transcript
CG32772	1605.6	-0.0951289	0.0731079	-1.30121	0.193186	0.264413	0.936189	Control 2	1 vs. 10	Transcript
Ptp4E	4335	0.0305716	0.0749533	0.407875	0.683365	0.750296	1.02142	Control 2	1 vs. 10	Transcript
CG6903	2515.13	0.889925	0.0885532	10.0496	9.22309e-24	1.33019e-22	1.85308	Control 2	1 vs. 10	Transcript
CG4041	1625.83	1.66917	0.128481	12.9915	1.36699e-38	3.38699e-37	3.18031	Control 2	1 vs. 10	Transcript
CG6927	54.2812	-0.200527	0.670128	-0.299237	0.764759	0.820276	0.870233	Control 2	1 vs. 10	Transcript
ovo	582.883	-0.510681	0.152458	-3.34964	0.000809168	0.00194309	0.701891	Control 2	1 vs. 10	Transcript
CG32767	3423.42	-0.394741	0.158371	-2.49251	0.0126845	0.0240052	0.760626	Control 2	1 vs. 10	Transcript
Rnp4F	1445.69	0.262993	0.0941404	2.79363	0.00521204	0.0107478	1.19997	Control 2	1 vs. 10	Transcript
XRCC1	448.396	0.449552	0.134154	3.35101	0.000805183	0.001934	1.36562	Control 2	1 vs. 10	Transcript
CG3309	730.068	0.776079	0.105999	7.32155	2.45119e-13	1.8012e-12	1.71247	Control 2	1 vs. 10	Transcript
Sas10	332.285	0.443162	0.182646	2.42634	0.0152521	0.0283928	1.35958	Control 2	1 vs. 10	Transcript
TrxT	87.9265	-4.02996	0.851394	-4.73337	2.20825e-06	8.0522e-06	0.0612154	Control 2	1 vs. 10	Transcript
CanB	5262.96	-0.580525	0.0747948	-7.76157	8.38831e-15	6.92789e-14	0.66872	Control 2	1 vs. 10	Transcript
Mcm3	135.013	0.639778	0.402529	1.5894	0.111971	0.166218	1.55809	Control 2	1 vs. 10	Transcript
dhd	782.077	0.670241	1.47539	0.454281	0.649627	0.720871	1.59134	Control 2	1 vs. 10	Transcript
snf	1390.68	-0.0929398	0.0782904	-1.18712	0.235182	0.312291	0.93761	Control 2	1 vs. 10	Transcript
Cdk7	352.816	0.531846	0.164436	3.23437	0.00121912	0.00282366	1.44578	Control 2	1 vs. 10	Transcript
frma	6122.09	2.95956	0.139001	21.2917	1.35654e-100	1.10153e-98	7.77886	Control 2	1 vs. 10	Transcript
Usp16-45	1825.1	0.412542	0.0793265	5.20056	1.9869e-07	8.21191e-07	1.33103	Control 2	1 vs. 10	Transcript
spoon	5894.55	0.586873	0.12592	4.66068	3.15173e-06	1.12256e-05	1.50199	Control 2	1 vs. 10	Transcript
SPR	1409.43	-0.166036	0.0793135	-2.09341	0.0363125	0.0619286	0.891288	Control 2	1 vs. 10	Transcript
CG15784	2801.67	1.28298	0.0947296	13.5436	8.64544e-42	2.41448e-40	2.43341	Control 2	1 vs. 10	Transcript
CG16756	2411.79	1.19174	0.150534	7.91675	2.43794e-15	2.11281e-14	2.28428	Control 2	1 vs. 10	Transcript
NAAT1	1829.44	0.689784	0.112321	6.14116	8.19188e-10	4.41238e-09	1.61304	Control 2	1 vs. 10	Transcript
CR45517	290.185	0.633552	0.224505	2.82199	0.0047726	0.00991137	1.55138	Control 2	1 vs. 10	Transcript
Vsx2	238.294	-0.118013	0.197584	-0.597279	0.550321	0.631412	0.921456	Control 2	1 vs. 10	Transcript
RhoGAP5A	408.03	0.645408	0.166172	3.88398	0.000102759	0.000286239	1.56418	Control 2	1 vs. 10	Transcript
l(1)G0045	176.146	1.52926	0.220207	6.94463	3.79463e-12	2.53579e-11	2.88637	Control 2	1 vs. 10	Transcript
Vsx1	275.131	-0.46996	0.159622	-2.9442	0.00323787	0.00691742	0.721985	Control 2	1 vs. 10	Transcript
CG12730	1138.41	-0.214299	0.100605	-2.1301	0.0331635	0.0570009	0.861965	Control 2	1 vs. 10	Transcript
Mlc-c	4504.49	-0.114121	0.076042	-1.50077	0.133416	0.193439	0.923945	Control 2	1 vs. 10	Transcript
CG4096	898.012	-0.557949	0.136773	-4.07938	4.51563e-05	0.000134095	0.679267	Control 2	1 vs. 10	Transcript
CG42265	3374.2	-0.535891	0.123268	-4.34735	1.37791e-05	4.44122e-05	0.689733	Control 2	1 vs. 10	Transcript
MAPk-Ak2	3839.95	-0.0200207	0.0701942	-0.285219	0.775476	0.829103	0.986219	Control 2	1 vs. 10	Transcript
CG4078	875.653	0.413802	0.132548	3.1219	0.00179688	0.0040286	1.33219	Control 2	1 vs. 10	Transcript
IntS6	1308.07	0.0717109	0.0889476	0.806215	0.420119	0.507451	1.05096	Control 2	1 vs. 10	Transcript
CG32758	4421.69	-0.25962	0.0803485	-3.23118	0.00123282	0.0028513	0.835308	Control 2	1 vs. 10	Transcript
CG15771	3788.19	0.0787151	0.121549	0.647598	0.517245	0.601027	1.05608	Control 2	1 vs. 10	Transcript
CG33080	3010.77	0.712004	0.132183	5.38651	7.18408e-08	3.12984e-07	1.63808	Control 2	1 vs. 10	Transcript
RpL35	33636.8	0.91352	0.0955626	9.55939	1.18455e-21	1.49429e-20	1.88364	Control 2	1 vs. 10	Transcript
Sirt4	100.278	-0.54726	0.269137	-2.03338	0.0420137	0.0705804	0.684319	Control 2	1 vs. 10	Transcript
lin-52	508.591	0.133711	0.118883	1.12472	0.260707	0.340572	1.09711	Control 2	1 vs. 10	Transcript
CG15772	485.422	-0.432441	0.117085	-3.69339	0.000221281	0.000582625	0.741007	Control 2	1 vs. 10	Transcript
CG3149	1133.24	0.60941	0.117169	5.20111	1.98104e-07	8.19116e-07	1.52563	Control 2	1 vs. 10	Transcript
CG3160	1380.93	0.40271	0.106804	3.77054	0.000162894	0.000437599	1.32199	Control 2	1 vs. 10	Transcript
CG4119	1524.99	0.145735	0.112458	1.2959	0.195011	0.266571	1.10629	Control 2	1 vs. 10	Transcript
cv	905.769	-0.00793559	0.119164	-0.0665936	0.946905	0.961331	0.994515	Control 2	1 vs. 10	Transcript
Tre1	267.101	0.115288	0.17539	0.657324	0.510973	0.595802	1.08319	Control 2	1 vs. 10	Transcript
Rab18	1972.92	0.00599759	0.089716	0.0668508	0.9467	0.961224	1.00417	Control 2	1 vs. 10	Transcript
CR45520	103.221	-0.102708	0.35736	-0.287407	0.773801	0.827677	0.931284	Control 2	1 vs. 10	Transcript
CG15765	12537	-0.381434	0.0541619	-7.04249	1.88838e-12	1.29414e-11	0.767674	Control 2	1 vs. 10	Transcript
CG16721	3437.53	-0.496899	0.093674	-5.30456	1.12946e-07	4.81854e-07	0.708628	Control 2	1 vs. 10	Transcript
Usp30	2384.48	0.540681	0.0810459	6.67129	2.53567e-11	1.56663e-10	1.45466	Control 2	1 vs. 10	Transcript
GAA1	2171.1	1.40311	0.0891716	15.7349	8.72148e-56	3.46813e-54	2.6447	Control 2	1 vs. 10	Transcript
CG12239	14119.1	0.516796	0.0719168	7.18603	6.67036e-13	4.7359e-12	1.43077	Control 2	1 vs. 10	Transcript
mof	389.494	0.703177	0.142664	4.9289	8.26941e-07	3.17597e-06	1.62809	Control 2	1 vs. 10	Transcript
CR44832	3081.57	0.601387	0.0757706	7.93695	2.07217e-15	1.81043e-14	1.51717	Control 2	1 vs. 10	Transcript
CG3011	5976.62	2.03471	0.149293	13.6289	2.69452e-42	7.61321e-41	4.09741	Control 2	1 vs. 10	Transcript
CG4020	293.128	2.35115	0.181975	12.9202	3.46439e-38	8.49655e-37	5.10231	Control 2	1 vs. 10	Transcript
Act5C	35903.7	-0.154604	0.0588498	-2.6271	0.00861157	0.0168825	0.898379	Control 2	1 vs. 10	Transcript
CG32755	91.9	0.270923	0.320024	0.84657	0.397235	0.484351	1.20658	Control 2	1 vs. 10	Transcript
CG32756	562.769	-0.227724	0.136086	-1.67338	0.0942516	0.143225	0.853981	Control 2	1 vs. 10	Transcript
CG12236	1284.7	-0.0423132	0.100523	-0.42093	0.673806	0.742077	0.971097	Control 2	1 vs. 10	Transcript
mab-21	691.806	-0.129867	0.0997418	-1.30203	0.192905	0.264156	0.913916	Control 2	1 vs. 10	Transcript
CG4766	864.513	-0.448874	0.10611	-4.23027	2.33412e-05	7.24763e-05	0.732614	Control 2	1 vs. 10	Transcript
CG5966	2168.43	2.85863	0.500219	5.71475	1.09864e-08	5.2348e-08	7.25325	Control 2	1 vs. 10	Transcript
Grip	478.081	-0.598702	0.111733	-5.35833	8.39945e-08	3.62987e-07	0.660348	Control 2	1 vs. 10	Transcript
fs(1)M3	64.9819	-0.280109	0.449889	-0.622618	0.533536	0.616164	0.823529	Control 2	1 vs. 10	Transcript
CG6067	5358.09	1.48594	0.161806	9.18346	4.17456e-20	4.93742e-19	2.80099	Control 2	1 vs. 10	Transcript
CG6041	220.284	-0.0708258	0.202401	-0.349928	0.726393	0.788667	0.952093	Control 2	1 vs. 10	Transcript
CG12728	522.448	-0.0644291	0.121919	-0.528459	0.597181	0.674345	0.956324	Control 2	1 vs. 10	Transcript
CG3726	1611.93	0.192602	0.0966318	1.99315	0.0462452	0.0769401	1.14282	Control 2	1 vs. 10	Transcript
CR44498	104.846	0.0638365	0.242992	0.26271	0.792774	0.843118	1.04524	Control 2	1 vs. 10	Transcript
CG5937	3055.88	-0.403147	0.107391	-3.75401	0.000174029	0.000465442	0.756207	Control 2	1 vs. 10	Transcript
Tsp5D	2432.6	-1.02643	0.135129	-7.59592	3.05623e-14	2.41081e-13	0.490925	Control 2	1 vs. 10	Transcript
CG5921	427.607	-0.475901	0.153102	-3.1084	0.00188106	0.00419978	0.719018	Control 2	1 vs. 10	Transcript
Nep1	1583.13	-0.117396	0.094134	-1.24712	0.212354	0.286228	0.92185	Control 2	1 vs. 10	Transcript
raptor	1269.11	0.54135	0.118022	4.58685	4.49984e-06	1.55961e-05	1.45533	Control 2	1 vs. 10	Transcript
CG4660	1002.39	-0.332285	0.172041	-1.93143	0.0534297	0.0872998	0.794277	Control 2	1 vs. 10	Transcript
CG4666	439.97	-0.533863	0.135335	-3.94474	7.98857e-05	0.00022644	0.690703	Control 2	1 vs. 10	Transcript
MCTS1	1002.62	0.599149	0.0932605	6.42447	1.3233e-10	7.71699e-10	1.51482	Control 2	1 vs. 10	Transcript
rux	421.385	0.0716106	0.118379	0.604926	0.545228	0.626759	1.05089	Control 2	1 vs. 10	Transcript
CG14445	511.972	0.0245062	0.137117	0.178724	0.858154	0.894053	1.01713	Control 2	1 vs. 10	Transcript
CG3566	1879.85	0.49177	0.0897862	5.47712	4.32309e-08	1.92153e-07	1.40617	Control 2	1 vs. 10	Transcript
Ubi-p5E	15617.1	0.0819724	0.0917597	0.893338	0.371676	0.458744	1.05846	Control 2	1 vs. 10	Transcript
schlank	2015.69	-0.101753	0.0845884	-1.20292	0.229009	0.30544	0.9319	Control 2	1 vs. 10	Transcript
Efr	2006.17	-0.0949531	0.0898239	-1.0571	0.290464	0.372595	0.936303	Control 2	1 vs. 10	Transcript
CG32750	105.93	0.190264	0.281629	0.675585	0.499304	0.585318	1.14097	Control 2	1 vs. 10	Transcript
Spt6	4152.14	0.25843	0.0686717	3.76326	0.000167712	0.000449666	1.19618	Control 2	1 vs. 10	Transcript
Rpt4	2502.33	0.429369	0.122021	3.51883	0.000433462	0.00109162	1.34664	Control 2	1 vs. 10	Transcript
wuho	681.791	0.672735	0.134365	5.00678	5.5349e-07	2.17591e-06	1.59409	Control 2	1 vs. 10	Transcript
CG11700	291.664	-0.081837	0.199711	-0.409777	0.681969	0.749136	0.944854	Control 2	1 vs. 10	Transcript
CG3781	593.904	0.283599	0.102221	2.77437	0.00553082	0.0113374	1.21723	Control 2	1 vs. 10	Transcript
Rbcn-3A	8775.7	-0.225599	0.0830223	-2.71733	0.00658108	0.0132651	0.85524	Control 2	1 vs. 10	Transcript
dtn	7520.27	-0.44986	0.138332	-3.25205	0.00114578	0.00267173	0.732114	Control 2	1 vs. 10	Transcript
vanin-like	89.3859	-0.335113	0.768205	-0.436229	0.66267	0.732239	0.792722	Control 2	1 vs. 10	Transcript
Top3beta	1470.23	1.09356	0.0894314	12.228	2.20419e-34	4.80793e-33	2.134	Control 2	1 vs. 10	Transcript
Spx	359.153	0.592639	0.151932	3.90069	9.592e-05	0.000268504	1.508	Control 2	1 vs. 10	Transcript
sqh	4462.05	-0.12026	0.0666668	-1.8039	0.0712477	0.111982	0.920022	Control 2	1 vs. 10	Transcript
CG15894	2768.29	-0.225322	0.0692816	-3.25227	0.00114489	0.0026703	0.855404	Control 2	1 vs. 10	Transcript
CG42240	3632.32	-0.306931	0.122813	-2.49917	0.0124484	0.0235999	0.80836	Control 2	1 vs. 10	Transcript
PpV	1230.09	0.163828	0.0912824	1.79474	0.0726947	0.11396	1.12026	Control 2	1 vs. 10	Transcript
CG3842	1626.26	0.435734	0.13116	3.32216	0.00089324	0.00212543	1.3526	Control 2	1 vs. 10	Transcript
Marf	10726	0.040562	0.0524052	0.774008	0.438926	0.526417	1.02851	Control 2	1 vs. 10	Transcript
kdn	39235.2	-1.33513	0.10155	-13.1475	1.75859e-39	4.53153e-38	0.396355	Control 2	1 vs. 10	Transcript
CG15891	837.858	0.025956	0.10083	0.257424	0.796851	0.846896	1.01815	Control 2	1 vs. 10	Transcript
ND-B16.6	6246.93	-0.278016	0.0987967	-2.81402	0.00489259	0.010141	0.824724	Control 2	1 vs. 10	Transcript
CG3847	1501.9	0.258363	0.109466	2.36021	0.0182644	0.0333816	1.19612	Control 2	1 vs. 10	Transcript
CG3823	1222.62	-0.731361	0.112358	-6.50918	7.55606e-11	4.49595e-10	0.602335	Control 2	1 vs. 10	Transcript
CG12219	465.869	0.508375	0.153334	3.31547	0.000914879	0.00217211	1.42245	Control 2	1 vs. 10	Transcript
CG3815	585.795	0.639061	0.149994	4.26058	2.03894e-05	6.38854e-05	1.55732	Control 2	1 vs. 10	Transcript
swa	73.2784	0.130508	0.962965	0.135527	0.892195	0.920979	1.09468	Control 2	1 vs. 10	Transcript
CG42340	1100.12	-0.311394	0.0861126	-3.61612	0.000299049	0.000772857	0.805863	Control 2	1 vs. 10	Transcript
RpL7A	70470.3	0.871317	0.0850359	10.2465	1.22761e-24	1.83344e-23	1.82933	Control 2	1 vs. 10	Transcript
CG3342	380.148	0.4821	0.166123	2.90207	0.00370702	0.00784171	1.39678	Control 2	1 vs. 10	Transcript
CG3918	607.324	0.859388	0.148749	5.77743	7.58504e-09	3.67759e-08	1.81427	Control 2	1 vs. 10	Transcript
dx	471.411	0.213731	0.124044	1.72302	0.0848841	0.130798	1.15968	Control 2	1 vs. 10	Transcript
Spat	7874.58	1.73226	0.145786	11.8822	1.46427e-32	2.98508e-31	3.32247	Control 2	1 vs. 10	Transcript
Pat1	2727.36	-0.108476	0.0703981	-1.54089	0.123344	0.180615	0.927568	Control 2	1 vs. 10	Transcript
ND-ASHI	4458.43	-0.353587	0.0983729	-3.59436	0.000325196	0.000836181	0.782636	Control 2	1 vs. 10	Transcript
l(1)G0255	9322.9	0.721485	0.10421	6.92339	4.40971e-12	2.93262e-11	1.64888	Control 2	1 vs. 10	Transcript
Cdc7	1854.79	-0.0191148	0.1639	-0.116625	0.907157	0.932737	0.986838	Control 2	1 vs. 10	Transcript
APC7	60.0093	0.861571	0.597651	1.44159	0.149417	0.212983	1.81702	Control 2	1 vs. 10	Transcript
CG3198	4079.97	-0.153754	0.0785667	-1.95698	0.0503498	0.0829549	0.898909	Control 2	1 vs. 10	Transcript
Ctr1A	2597.09	0.0850118	0.0618411	1.37468	0.16923	0.236585	1.0607	Control 2	1 vs. 10	Transcript
CG3224	1090.01	0.379732	0.120016	3.16401	0.0015561	0.00352889	1.3011	Control 2	1 vs. 10	Transcript
CG3226	984.003	0.612278	0.103726	5.90286	3.5725e-09	1.79891e-08	1.52867	Control 2	1 vs. 10	Transcript
pigs	7205.15	-0.196754	0.103287	-1.90492	0.0567904	0.0921047	0.872511	Control 2	1 vs. 10	Transcript
Mcm6	260.448	0.47244	0.241545	1.95591	0.0504761	0.0831346	1.38745	Control 2	1 vs. 10	Transcript
pod1	3418.39	-0.00328249	0.0737703	-0.0444961	0.964509	0.973984	0.997727	Control 2	1 vs. 10	Transcript
CG14442	2816.96	0.299341	0.0836177	3.57988	0.000343752	0.000879914	1.23058	Control 2	1 vs. 10	Transcript
C3G	4987.7	-0.0396776	0.071414	-0.555599	0.578485	0.65779	0.972872	Control 2	1 vs. 10	Transcript
CG14439	2478.05	0.209757	0.0965	2.17365	0.0297316	0.0517838	1.15649	Control 2	1 vs. 10	Transcript
CG14441	2362.77	-0.310161	0.108281	-2.8644	0.00417804	0.00875378	0.806552	Control 2	1 vs. 10	Transcript
CG14440	1586.44	-0.304717	0.138903	-2.19374	0.0282543	0.0495052	0.809601	Control 2	1 vs. 10	Transcript
CG14438	2759.13	-0.103471	0.0824183	-1.25544	0.209319	0.282611	0.930791	Control 2	1 vs. 10	Transcript
RpL17	25730	1.01177	0.152751	6.62365	3.50424e-11	2.13099e-10	2.01639	Control 2	1 vs. 10	Transcript
CG3168	6908.94	0.437372	0.0581136	7.52615	5.22583e-14	4.056e-13	1.35414	Control 2	1 vs. 10	Transcript
COQ7	1475.76	0.0497927	0.0842267	0.591174	0.554404	0.635116	1.03512	Control 2	1 vs. 10	Transcript
shf	807.092	0.390366	0.16338	2.38931	0.0168799	0.0311042	1.31073	Control 2	1 vs. 10	Transcript
CG3184	401.173	0.293416	0.143901	2.039	0.0414495	0.0697054	1.22554	Control 2	1 vs. 10	Transcript
CR43496	156.461	0.0423288	0.206672	0.204812	0.837719	0.877875	1.02977	Control 2	1 vs. 10	Transcript
CR43461	103.752	0.541257	0.226967	2.38474	0.0170914	0.0314161	1.45524	Control 2	1 vs. 10	Transcript
CG4558	991.983	0.0626372	0.110255	0.56811	0.56996	0.650316	1.04437	Control 2	1 vs. 10	Transcript
CG14435	2920.74	0.334423	0.117564	2.8446	0.00444668	0.00927039	1.26087	Control 2	1 vs. 10	Transcript
CG43736	3321.69	-0.375704	0.114545	-3.27997	0.00103818	0.00243908	0.770729	Control 2	1 vs. 10	Transcript
nonC	3146.87	1.11781	0.090856	12.3031	8.71949e-35	1.91058e-33	2.17017	Control 2	1 vs. 10	Transcript
CG14434	285.095	-0.583346	0.148319	-3.93305	8.38737e-05	0.00023698	0.667414	Control 2	1 vs. 10	Transcript
Cht11	436.441	0.160408	0.148453	1.08053	0.279906	0.36165	1.1176	Control 2	1 vs. 10	Transcript
CG4557	1520.48	0.871193	0.119454	7.29314	3.0282e-13	2.21176e-12	1.82917	Control 2	1 vs. 10	Transcript
xit	1365.42	1.98748	0.0946635	20.9952	7.25005e-98	5.69571e-96	3.96545	Control 2	1 vs. 10	Transcript
Nf-YC	505.051	0.428265	0.151937	2.81871	0.00482174	0.0100048	1.34561	Control 2	1 vs. 10	Transcript
CG12541	1385.43	-0.834071	0.146597	-5.68956	1.27369e-08	6.01252e-08	0.560944	Control 2	1 vs. 10	Transcript
Inx2	6270.47	-0.673137	0.10911	-6.16933	6.8578e-10	3.7166e-09	0.627141	Control 2	1 vs. 10	Transcript
cm	1084.51	0.12646	0.101254	1.24894	0.211686	0.285489	1.09161	Control 2	1 vs. 10	Transcript
ogre	5982.31	-0.0837002	0.0738079	-1.13403	0.256783	0.336218	0.943634	Control 2	1 vs. 10	Transcript
Inx7	112.399	-0.122093	0.243743	-0.50091	0.616435	0.691618	0.918853	Control 2	1 vs. 10	Transcript
CG4607	3522.07	0.240008	0.143766	1.66943	0.0950316	0.14434	1.181	Control 2	1 vs. 10	Transcript
CG32732	352.946	0.168787	0.181882	0.928002	0.353407	0.438547	1.12411	Control 2	1 vs. 10	Transcript
CG4593	576.756	0.665778	0.150975	4.40984	1.03446e-05	3.40055e-05	1.58642	Control 2	1 vs. 10	Transcript
CG3032	90.5195	0.367693	0.264468	1.39031	0.164435	0.230906	1.29029	Control 2	1 vs. 10	Transcript
bou	620.879	-0.0147116	0.115529	-0.127341	0.89867	0.926277	0.989854	Control 2	1 vs. 10	Transcript
CG3040	1206.69	0.000913111	0.0817401	0.0111709	0.991087	0.993349	1.00063	Control 2	1 vs. 10	Transcript
CG4586	124.367	0.63704	0.247241	2.5766	0.00997781	0.0192908	1.55513	Control 2	1 vs. 10	Transcript
CR43837	111.293	-0.506039	0.247277	-2.04644	0.040713	0.0686101	0.704153	Control 2	1 vs. 10	Transcript
CG4617	598.8	0.0337277	0.119985	0.281099	0.778635	0.831927	1.02365	Control 2	1 vs. 10	Transcript
fz4	636.819	-0.0164633	0.141124	-0.116659	0.907131	0.932737	0.988653	Control 2	1 vs. 10	Transcript
CG8300	1162.53	0.35987	0.08373	4.29798	1.72364e-05	5.46435e-05	1.28331	Control 2	1 vs. 10	Transcript
CG4615	2253.17	-0.669557	0.0985215	-6.79605	1.07525e-11	6.84915e-11	0.6287	Control 2	1 vs. 10	Transcript
CG2059	1230.69	0.303539	0.104095	2.91597	0.00354586	0.00752387	1.23417	Control 2	1 vs. 10	Transcript
Dok	483.291	0.101511	0.142628	0.711723	0.476636	0.563227	1.0729	Control 2	1 vs. 10	Transcript
Atg5	733.022	0.130005	0.121663	1.06857	0.285265	0.367486	1.0943	Control 2	1 vs. 10	Transcript
unc-119	2887.52	-0.319167	0.0646669	-4.93555	7.99247e-07	3.07449e-06	0.801533	Control 2	1 vs. 10	Transcript
brk	470.373	0.560442	0.122349	4.58067	4.63478e-06	1.60293e-05	1.47472	Control 2	1 vs. 10	Transcript
CG42246	556.69	0.12554	0.153771	0.816406	0.414268	0.50145	1.09092	Control 2	1 vs. 10	Transcript
CG32726	1951.46	0.769305	0.110587	6.95658	3.48639e-12	2.33465e-11	1.70445	Control 2	1 vs. 10	Transcript
CG11368	8436.6	0.283846	0.0972011	2.92019	0.00349818	0.00743576	1.21744	Control 2	1 vs. 10	Transcript
CG9657	1501.59	-0.882569	0.173872	-5.07597	3.85533e-07	1.54709e-06	0.542401	Control 2	1 vs. 10	Transcript
CheA7a	65.2029	-5.77803	0.704616	-8.20026	2.39873e-16	2.25916e-15	0.0182238	Control 2	1 vs. 10	Transcript
CR43199	318.424	-0.151615	0.166216	-0.912159	0.361685	0.447269	0.900242	Control 2	1 vs. 10	Transcript
CR45533	684.824	-0.0885336	0.136849	-0.646946	0.517667	0.601445	0.940478	Control 2	1 vs. 10	Transcript
CG15478	369.223	-0.684781	0.154094	-4.44391	8.83386e-06	2.93339e-05	0.6221	Control 2	1 vs. 10	Transcript
ct	3462.77	-0.668829	0.151428	-4.41681	1.00167e-05	3.30008e-05	0.629017	Control 2	1 vs. 10	Transcript
CHES-1-like	4266.87	-0.214129	0.111117	-1.92706	0.0539722	0.0880373	0.862067	Control 2	1 vs. 10	Transcript
CG12155	1045.44	0.0423367	0.0822502	0.51473	0.606741	0.683154	1.02978	Control 2	1 vs. 10	Transcript
NELF-B	547.193	0.17497	0.113169	1.5461	0.12208	0.179128	1.12894	Control 2	1 vs. 10	Transcript
Hira	489.168	0.276044	0.128144	2.15418	0.0312264	0.0540657	1.21087	Control 2	1 vs. 10	Transcript
Tom40	2941.79	0.0354568	0.0807922	0.438864	0.66076	0.730624	1.02488	Control 2	1 vs. 10	Transcript
CG1402	1025	-0.680206	0.126579	-5.37377	7.71059e-08	3.34715e-07	0.624076	Control 2	1 vs. 10	Transcript
Rab39	2229.65	0.102738	0.087785	1.17034	0.241864	0.319455	1.07381	Control 2	1 vs. 10	Transcript
sn	4798.37	-1.01934	0.162387	-6.27725	3.44616e-10	1.93832e-09	0.493341	Control 2	1 vs. 10	Transcript
Ubr3	4913.09	0.161309	0.091032	1.772	0.0763944	0.11916	1.1183	Control 2	1 vs. 10	Transcript
CG10778	749.57	0.801519	0.199352	4.02063	5.80438e-05	0.000168736	1.74294	Control 2	1 vs. 10	Transcript
l(1)G0193	4463.65	0.380932	0.0825232	4.61606	3.91101e-06	1.37326e-05	1.30218	Control 2	1 vs. 10	Transcript
sws	6305.24	0.429606	0.0700861	6.12969	8.80489e-10	4.72151e-09	1.34687	Control 2	1 vs. 10	Transcript
RpS14a	36133.4	0.910271	0.107006	8.50671	1.78937e-17	1.82777e-16	1.8794	Control 2	1 vs. 10	Transcript
RpS6	50837.2	0.870665	0.097583	8.92231	4.56679e-19	5.15524e-18	1.82851	Control 2	1 vs. 10	Transcript
2019-12-01	111.568	0.201885	1.45465	0.138786	0.889619	0.918909	1.1502	Control 2	1 vs. 10	Transcript
mahe	4910.6	-0.334557	0.129015	-2.59317	0.00950967	0.018467	0.793028	Control 2	1 vs. 10	Transcript
Ykt6	1423.99	-0.10255	0.0903791	-1.13467	0.256515	0.335959	0.931385	Control 2	1 vs. 10	Transcript
snz	3533.12	0.115271	0.0714978	1.61223	0.106912	0.159673	1.08318	Control 2	1 vs. 10	Transcript
spidey	6586.51	0.297355	0.0678396	4.38321	1.16943e-05	3.80863e-05	1.22889	Control 2	1 vs. 10	Transcript
dpr14	2948.25	-0.635613	0.0978886	-6.49323	8.40141e-11	4.97749e-10	0.643667	Control 2	1 vs. 10	Transcript
p115	1077.72	0.798509	0.0976116	8.18048	2.82724e-16	2.64041e-15	1.7393	Control 2	1 vs. 10	Transcript
CG10932	3361.04	1.25376	0.133855	9.36656	7.49326e-21	9.14235e-20	2.38462	Control 2	1 vs. 10	Transcript
RpS14b	7166.41	0.872507	0.123964	7.03838	1.94491e-12	1.33005e-11	1.83084	Control 2	1 vs. 10	Transcript
bys	728.873	0.396087	0.114117	3.47088	0.000518765	0.00128864	1.31593	Control 2	1 vs. 10	Transcript
CR45620	76.9079	-0.374679	0.324327	-1.15525	0.247987	0.326382	0.771277	Control 2	1 vs. 10	Transcript
fs(1)h	7176.46	-0.0610719	0.123456	-0.494685	0.620822	0.695054	0.958552	Control 2	1 vs. 10	Transcript
Gclc	4943.58	0.157273	0.0809489	1.94287	0.0520322	0.0852904	1.11518	Control 2	1 vs. 10	Transcript
CG2258	3623.85	-0.423396	0.118324	-3.57828	0.000345862	0.00088508	0.745667	Control 2	1 vs. 10	Transcript
Tbh	1975.46	-0.315221	0.0694491	-4.53888	5.65544e-06	1.93036e-05	0.803728	Control 2	1 vs. 10	Transcript
UbcE2H	7976.26	-0.570606	0.0826344	-6.90519	5.01363e-12	3.31837e-11	0.673334	Control 2	1 vs. 10	Transcript
CG2260	336.069	0.379084	0.178018	2.12947	0.0332156	0.0570803	1.30052	Control 2	1 vs. 10	Transcript
CG1575	411.111	0.741666	0.125286	5.91978	3.22371e-09	1.62837e-08	1.67211	Control 2	1 vs. 10	Transcript
CG2254	10237.5	0.516161	0.0687085	7.51233	5.8086e-14	4.47953e-13	1.43014	Control 2	1 vs. 10	Transcript
Upf2	1546.78	0.23655	0.0879757	2.68881	0.00717073	0.0143252	1.17817	Control 2	1 vs. 10	Transcript
CG2233	91250.1	1.81096	0.174572	10.3737	3.2666e-25	4.97874e-24	3.50876	Control 2	1 vs. 10	Transcript
mys	4975.41	-0.0557554	0.0794914	-0.701401	0.483053	0.569167	0.962091	Control 2	1 vs. 10	Transcript
sdt	12096.6	-0.0365596	0.0550159	-0.664527	0.506353	0.591786	0.974977	Control 2	1 vs. 10	Transcript
slpr	1264.39	0.103865	0.12237	0.848776	0.396006	0.482974	1.07465	Control 2	1 vs. 10	Transcript
CG2278	1073.36	-0.0266494	0.095147	-0.280086	0.779411	0.832665	0.981698	Control 2	1 vs. 10	Transcript
CG10959	181.675	-0.0773537	0.20135	-0.384175	0.700849	0.766438	0.947795	Control 2	1 vs. 10	Transcript
ND-75	14402.1	0.00704066	0.141095	0.0499	0.960202	0.970852	1.00489	Control 2	1 vs. 10	Transcript
Trxr-1	6862.46	0.567295	0.142687	3.97581	7.01409e-05	0.000200465	1.48174	Control 2	1 vs. 10	Transcript
sni	944.298	1.01263	0.132287	7.65481	1.93591e-14	1.55243e-13	2.01759	Control 2	1 vs. 10	Transcript
CG2147	308.295	0.11769	0.15262	0.771127	0.440631	0.528004	1.085	Control 2	1 vs. 10	Transcript
GIIIspla2	1229.33	0.636124	0.177526	3.58328	0.000339305	0.000870145	1.55415	Control 2	1 vs. 10	Transcript
CG18262	279.794	0.57603	0.175598	3.28039	0.00103664	0.00243605	1.49074	Control 2	1 vs. 10	Transcript
Gbeta5	2397.07	-0.769943	0.0676122	-11.3876	4.81849e-30	8.98861e-29	0.586441	Control 2	1 vs. 10	Transcript
CG2129	200.779	0.675556	0.189486	3.5652	0.000363573	0.000926479	1.59721	Control 2	1 vs. 10	Transcript
alpha-PheRS	1640.1	1.2468	0.0969228	12.8639	7.1901e-38	1.7413e-36	2.37315	Control 2	1 vs. 10	Transcript
CG17982	328.078	0.518983	0.181046	2.86658	0.00414933	0.00870495	1.43294	Control 2	1 vs. 10	Transcript
CG10958	363.007	-0.0244713	0.141954	-0.172389	0.863132	0.897787	0.983181	Control 2	1 vs. 10	Transcript
CG2116	831.692	0.587941	0.106333	5.52926	3.21593e-08	1.45077e-07	1.5031	Control 2	1 vs. 10	Transcript
Or7a	66.2229	0.0971779	0.327994	0.29628	0.767016	0.822007	1.06968	Control 2	1 vs. 10	Transcript
Traf6	972.442	0.0917509	0.0877026	1.04616	0.295487	0.378035	1.06566	Control 2	1 vs. 10	Transcript
Smox	6239.87	0.205132	0.0618306	3.31765	0.000907794	0.002159	1.15279	Control 2	1 vs. 10	Transcript
CG1636	2128.05	-0.506833	0.0907597	-5.58434	2.34589e-08	1.07644e-07	0.703766	Control 2	1 vs. 10	Transcript
CG15343	89.3132	1.04328	0.261816	3.98478	6.75418e-05	0.000193494	2.06091	Control 2	1 vs. 10	Transcript
Corp	207.502	-0.294626	0.207098	-1.42264	0.154839	0.219322	0.815283	Control 2	1 vs. 10	Transcript
nAChRalpha3	1467.28	-0.546455	0.205144	-2.66376	0.00772725	0.0152946	0.6847	Control 2	1 vs. 10	Transcript
Cp7Fa	69.4692	1.0431	0.409812	2.54531	0.0109182	0.0209663	2.06065	Control 2	1 vs. 10	Transcript
CG33181	6195.91	-0.376332	0.083064	-4.53063	5.88087e-06	2.00165e-05	0.770394	Control 2	1 vs. 10	Transcript
CG1440	2783.46	0.27614	0.082701	3.33902	0.000840758	0.00201145	1.21095	Control 2	1 vs. 10	Transcript
Trf2	3863.77	-0.212195	0.0949471	-2.23487	0.0254259	0.0449694	0.863223	Control 2	1 vs. 10	Transcript
Cp38	140.454	-0.487501	1.32483	-0.367971	0.712895	0.776907	0.71326	Control 2	1 vs. 10	Transcript
Miga	1198.64	0.494941	0.0853132	5.80145	6.57431e-09	3.21985e-08	1.40926	Control 2	1 vs. 10	Transcript
lawc	1394.33	-0.365869	0.107677	-3.39784	0.000679193	0.00164942	0.776001	Control 2	1 vs. 10	Transcript
Cp7Fb	76.0715	0.0461604	0.753561	0.0612564	0.951155	0.963924	1.03251	Control 2	1 vs. 10	Transcript
CG15347	530.93	2.446	0.221462	11.0448	2.32391e-28	4.06075e-27	5.44902	Control 2	1 vs. 10	Transcript
otu	82.9063	-0.975926	0.851005	-1.14679	0.251467	0.330153	0.508413	Control 2	1 vs. 10	Transcript
Sptr	1037.58	0.460304	0.0993129	4.63488	3.57139e-06	1.26227e-05	1.37583	Control 2	1 vs. 10	Transcript
CG12116	30831.4	2.48251	0.338827	7.32678	2.3574e-13	1.73492e-12	5.58871	Control 2	1 vs. 10	Transcript
Es2	396.189	0.107224	0.127507	0.840927	0.400389	0.487827	1.07715	Control 2	1 vs. 10	Transcript
CG12123	431.992	0.0824417	0.135467	0.608575	0.542806	0.624421	1.05881	Control 2	1 vs. 10	Transcript
CG11190	1653.01	0.031258	0.0801586	0.389951	0.696573	0.762307	1.0219	Control 2	1 vs. 10	Transcript
CG10555	1385.28	0.0920274	0.0869019	1.05898	0.289609	0.371695	1.06587	Control 2	1 vs. 10	Transcript
Cp36	148.493	-0.0397927	1.13514	-0.0350553	0.972036	0.979619	0.972795	Control 2	1 vs. 10	Transcript
Trf4-1	2625.38	0.0526475	0.0972482	0.541373	0.588251	0.666698	1.03717	Control 2	1 vs. 10	Transcript
Crag	4130.83	0.0306516	0.0638282	0.480221	0.63107	0.703917	1.02147	Control 2	1 vs. 10	Transcript
CG12065	2424.02	-0.331135	0.0838506	-3.94911	7.84417e-05	0.000222609	0.794911	Control 2	1 vs. 10	Transcript
spirit	547.524	0.612452	0.122988	4.97976	6.36629e-07	2.47755e-06	1.52886	Control 2	1 vs. 10	Transcript
oc	1510.68	-0.569746	0.21821	-2.611	0.0090278	0.0176407	0.673735	Control 2	1 vs. 10	Transcript
CG12659	124.016	-0.48192	0.256812	-1.87655	0.0605804	0.0974347	0.716024	Control 2	1 vs. 10	Transcript
CG12081	989.604	0.515345	0.0943692	5.46095	4.73601e-08	2.09927e-07	1.42934	Control 2	1 vs. 10	Transcript
CG12112	265.03	0.232187	0.179614	1.2927	0.196116	0.267703	1.17461	Control 2	1 vs. 10	Transcript
Caf1-180	200.037	0.674574	0.328922	2.05086	0.0402801	0.0679753	1.59613	Control 2	1 vs. 10	Transcript
IntS4	938.04	1.28951	0.107484	11.9972	3.67663e-33	7.62387e-32	2.44445	Control 2	1 vs. 10	Transcript
PIP82	10326.5	-0.856246	0.0795808	-10.7594	5.34903e-27	8.79042e-26	0.552388	Control 2	1 vs. 10	Transcript
CG2004	1627.7	1.5663	0.134905	11.6104	3.64995e-31	7.08222e-30	2.96144	Control 2	1 vs. 10	Transcript
CG11294	241.342	-0.599239	0.174233	-3.43929	0.000583241	0.00143552	0.660102	Control 2	1 vs. 10	Transcript
CG11284	2375.45	0.48591	0.106656	4.55585	5.21735e-06	1.78921e-05	1.40047	Control 2	1 vs. 10	Transcript
CG12772	1344.29	0.22599	0.0947927	2.38405	0.0171234	0.0314629	1.16958	Control 2	1 vs. 10	Transcript
Ppt1	480.93	0.903219	0.158255	5.70738	1.14731e-08	5.45324e-08	1.87023	Control 2	1 vs. 10	Transcript
CG1789	480.602	0.158704	0.130501	1.21611	0.223944	0.299635	1.11628	Control 2	1 vs. 10	Transcript
l(1)G0020	264.839	0.587618	0.207787	2.82799	0.00468416	0.00974236	1.50276	Control 2	1 vs. 10	Transcript
CG1785	620.941	0.521796	0.137508	3.79466	0.000147847	0.000400845	1.43574	Control 2	1 vs. 10	Transcript
Ogg1	448.452	-0.138523	0.115929	-1.19489	0.232129	0.309047	0.908449	Control 2	1 vs. 10	Transcript
Hexo2	1985.43	0.866724	0.112536	7.70175	1.34218e-14	1.08804e-13	1.82352	Control 2	1 vs. 10	Transcript
e(r)	2274.11	0.0148299	0.0620932	0.238833	0.811235	0.858312	1.01033	Control 2	1 vs. 10	Transcript
CG1885	354.937	0.265004	0.167556	1.58159	0.113743	0.168522	1.20164	Control 2	1 vs. 10	Transcript
Moe	17291	0.225673	0.100176	2.25277	0.0242736	0.0431645	1.16932	Control 2	1 vs. 10	Transcript
CG12075	2072.98	-0.365909	0.0997908	-3.66676	0.00024564	0.000642442	0.77598	Control 2	1 vs. 10	Transcript
Rbm13	367.161	0.550345	0.171864	3.20221	0.00136377	0.00312797	1.46444	Control 2	1 vs. 10	Transcript
CG10962	222.862	2.36342	0.312031	7.57431	3.6103e-14	2.82938e-13	5.14589	Control 2	1 vs. 10	Transcript
AP-1gamma	4929.98	0.0861361	0.0812362	1.06032	0.289001	0.371078	1.06152	Control 2	1 vs. 10	Transcript
APC4	415.097	0.0510012	0.12809	0.398165	0.690508	0.756674	1.03598	Control 2	1 vs. 10	Transcript
HP1b	718.687	0.255941	0.0973563	2.62891	0.00856587	0.0168099	1.19411	Control 2	1 vs. 10	Transcript
CG7766	11027.7	0.800949	0.0528477	15.1558	6.93809e-52	2.52992e-50	1.74225	Control 2	1 vs. 10	Transcript
Dlip1	104.613	0.525343	0.227486	2.30934	0.0209249	0.0378081	1.43928	Control 2	1 vs. 10	Transcript
His3.3B	28922.1	0.0303122	0.0507233	0.597599	0.550107	0.631242	1.02123	Control 2	1 vs. 10	Transcript
fh	406.898	-0.124102	0.133693	-0.928261	0.353272	0.438547	0.917575	Control 2	1 vs. 10	Transcript
fend	1147.57	-0.488622	0.196778	-2.48312	0.0130238	0.024599	0.712705	Control 2	1 vs. 10	Transcript
Bx42	1368.31	0.405231	0.114255	3.54672	0.000390064	0.000990067	1.3243	Control 2	1 vs. 10	Transcript
CG32706	225.868	-0.478539	0.211692	-2.26054	0.0237879	0.0423866	0.717704	Control 2	1 vs. 10	Transcript
CG32708	321.713	0.0792512	0.147485	0.537352	0.591025	0.669057	1.05647	Control 2	1 vs. 10	Transcript
CG9034	2514.33	-0.295264	0.148397	-1.9897	0.0466245	0.077491	0.814923	Control 2	1 vs. 10	Transcript
Arfrp1	567.93	0.262072	0.111099	2.3589	0.0183292	0.0334875	1.1992	Control 2	1 vs. 10	Transcript
CG7033	2611.99	0.804525	0.0819143	9.82154	9.09422e-23	1.22905e-21	1.74657	Control 2	1 vs. 10	Transcript
CG6999	161.14	-0.398944	0.190664	-2.09239	0.0364033	0.0620397	0.758413	Control 2	1 vs. 10	Transcript
Zpr1	560.867	0.627668	0.124415	5.04496	4.53615e-07	1.80308e-06	1.54507	Control 2	1 vs. 10	Transcript
Bap111	790.638	0.930149	0.213476	4.35716	1.31764e-05	4.26116e-05	1.90547	Control 2	1 vs. 10	Transcript
CG7246	289.419	0.429629	0.206792	2.07759	0.0377474	0.064138	1.34689	Control 2	1 vs. 10	Transcript
CG7065	1310.15	0.153791	0.136522	1.12649	0.259957	0.33973	1.11249	Control 2	1 vs. 10	Transcript
CG44325	3473.6	0.370913	0.104784	3.53979	0.000400444	0.00101375	1.29317	Control 2	1 vs. 10	Transcript
CG15365	195.261	-0.359553	0.183854	-1.95564	0.0505076	0.0831581	0.779406	Control 2	1 vs. 10	Transcript
Ost48	2674.38	1.83507	0.0939061	19.5415	4.87419e-85	3.20403e-83	3.56788	Control 2	1 vs. 10	Transcript
lz	488.566	0.0557086	0.135735	0.410422	0.681497	0.749096	1.03937	Control 2	1 vs. 10	Transcript
Cfp1	589.646	0.310686	0.126421	2.45756	0.0139884	0.0262313	1.2403	Control 2	1 vs. 10	Transcript
CG12057	77.5768	-4.37231	1.48331	-2.94767	0.00320183	0.00684346	0.048284	Control 2	1 vs. 10	Transcript
CG17754	1145.86	-0.165841	0.108302	-1.53127	0.125702	0.183622	0.891409	Control 2	1 vs. 10	Transcript
CG12118	661.072	-0.42689	0.159167	-2.68202	0.00731789	0.0145739	0.743863	Control 2	1 vs. 10	Transcript
Ir8a	152.56	0.185409	0.187918	0.986651	0.323814	0.407795	1.13714	Control 2	1 vs. 10	Transcript
Obp8a	372.123	-0.482721	0.189099	-2.55275	0.0106877	0.0205605	0.715627	Control 2	1 vs. 10	Transcript
su(r)	2418.86	1.29999	0.17134	7.58718	3.26943e-14	2.57687e-13	2.46227	Control 2	1 vs. 10	Transcript
c11.1	2800.86	0.276818	0.0792681	3.49218	0.000479099	0.00119843	1.21152	Control 2	1 vs. 10	Transcript
CG16892	265.179	0.0449382	0.196852	0.228284	0.819425	0.864703	1.03164	Control 2	1 vs. 10	Transcript
ric8a	1024.45	-0.31479	0.0989534	-3.1812	0.00146669	0.00334338	0.803968	Control 2	1 vs. 10	Transcript
mxc	644.823	-0.00270293	0.164987	-0.0163826	0.986929	0.990304	0.998128	Control 2	1 vs. 10	Transcript
CG12121	3296.12	0.309863	0.0746671	4.14992	3.32588e-05	0.000101126	1.23959	Control 2	1 vs. 10	Transcript
t	12338.3	-0.755783	0.0912772	-8.28009	1.23083e-16	1.17875e-15	0.592225	Control 2	1 vs. 10	Transcript
SmydA-9	661.001	-1.04554	0.159925	-6.53767	6.24848e-11	3.74793e-10	0.484464	Control 2	1 vs. 10	Transcript
CG12106	190.997	-0.175338	0.19868	-0.882513	0.3775	0.464212	0.88556	Control 2	1 vs. 10	Transcript
CG12056	613.216	-0.00775229	0.151905	-0.0510339	0.959298	0.970141	0.994641	Control 2	1 vs. 10	Transcript
amx	552.84	0.28648	0.112505	2.54637	0.010885	0.0209151	1.21966	Control 2	1 vs. 10	Transcript
Larp7	383.487	0.432849	0.139512	3.10259	0.00191837	0.0042742	1.3499	Control 2	1 vs. 10	Transcript
Dsor1	1321.57	0.0746243	0.121142	0.616007	0.53789	0.619873	1.05309	Control 2	1 vs. 10	Transcript
CG34449	3219.09	0.109156	0.0651747	1.67482	0.0939688	0.14286	1.0786	Control 2	1 vs. 10	Transcript
c12.2	1734.05	0.865982	0.103586	8.36005	6.26922e-17	6.11914e-16	1.82258	Control 2	1 vs. 10	Transcript
c12.1	829.326	0.296106	0.0941136	3.14626	0.00165375	0.00373281	1.22783	Control 2	1 vs. 10	Transcript
BCL7-like	409.862	0.146486	0.127518	1.14875	0.25066	0.329317	1.10687	Control 2	1 vs. 10	Transcript
CG34026	90.1208	1.95226	1.66954	1.16934	0.242266	0.319854	3.8698	Control 2	1 vs. 10	Transcript
CG32700	3466.53	-0.578821	0.122374	-4.72995	2.2458e-06	8.17985e-06	0.669511	Control 2	1 vs. 10	Transcript
CG15317	186.613	0.181212	0.247973	0.730776	0.464916	0.552241	1.13384	Control 2	1 vs. 10	Transcript
RpS28b	36425.3	0.707542	0.0896107	7.89573	2.88629e-15	2.48467e-14	1.63302	Control 2	1 vs. 10	Transcript
l(1)G0320	5552.24	0.771611	0.118597	6.50618	7.7086e-11	4.58389e-10	1.70717	Control 2	1 vs. 10	Transcript
CR42767	211.755	0.630629	0.443262	1.4227	0.154823	0.219322	1.54824	Control 2	1 vs. 10	Transcript
LPCAT	3661	-0.703892	0.0858682	-8.19735	2.45745e-16	2.31221e-15	0.613914	Control 2	1 vs. 10	Transcript
nej	4530.6	-0.148539	0.132121	-1.12427	0.2609	0.340648	0.902164	Control 2	1 vs. 10	Transcript
Ptpmeg2	6284.76	-0.304857	0.0684668	-4.45262	8.48291e-06	2.82656e-05	0.809523	Control 2	1 vs. 10	Transcript
CG42797	1766.07	-0.214763	0.0957681	-2.24254	0.0249267	0.0441957	0.861687	Control 2	1 vs. 10	Transcript
LysRS	2079.19	0.351237	0.106923	3.28496	0.00101996	0.00240094	1.27565	Control 2	1 vs. 10	Transcript
Hex-A	14901.5	-0.773208	0.0716617	-10.7897	3.85016e-27	6.33801e-26	0.585115	Control 2	1 vs. 10	Transcript
Lst8	711.673	0.393878	0.11081	3.55453	0.000378656	0.00096263	1.31392	Control 2	1 vs. 10	Transcript
Gga	1136.16	0.0954836	0.112291	0.850324	0.395145	0.482107	1.06842	Control 2	1 vs. 10	Transcript
Sp1	1000.24	-0.190289	0.120374	-1.58082	0.11392	0.168706	0.87643	Control 2	1 vs. 10	Transcript
CG1354	3468.9	0.700356	0.102582	6.82727	8.65476e-12	5.5903e-11	1.62491	Control 2	1 vs. 10	Transcript
Idgf4	37760.9	1.54864	0.0941207	16.4538	7.87737e-61	3.50779e-59	2.92542	Control 2	1 vs. 10	Transcript
CG9691	13748.2	0.82738	0.10432	7.9312	2.1704e-15	1.89283e-14	1.77446	Control 2	1 vs. 10	Transcript
CG32695	1714.49	1.24891	0.104131	11.9937	3.83367e-33	7.93249e-32	2.37663	Control 2	1 vs. 10	Transcript
CG9689	2043.35	-0.270634	0.20342	-1.33042	0.18338	0.253325	0.828955	Control 2	1 vs. 10	Transcript
CG9686	8991.28	0.608017	0.0900717	6.75036	1.47475e-11	9.29582e-11	1.52416	Control 2	1 vs. 10	Transcript
CG1468	6608.09	1.6952	0.11886	14.2622	3.76283e-46	1.20398e-44	3.23822	Control 2	1 vs. 10	Transcript
CG15247	514.003	-0.563225	0.127032	-4.43371	9.26257e-06	3.06207e-05	0.676788	Control 2	1 vs. 10	Transcript
Ser7	2984.01	1.44371	0.120394	11.9916	3.93444e-33	8.1236e-32	2.72019	Control 2	1 vs. 10	Transcript
snoRNA:Me28S-U1688	54.2922	0.730273	0.587361	1.24331	0.213753	0.287833	1.65895	Control 2	1 vs. 10	Transcript
Cht6	676.019	-1.77121	0.162015	-10.9324	8.06816e-28	1.36537e-26	0.292963	Control 2	1 vs. 10	Transcript
CG1889	726.449	0.0206965	0.133828	0.154649	0.877098	0.908792	1.01445	Control 2	1 vs. 10	Transcript
CG1791	443.897	-0.174233	0.133336	-1.30672	0.191309	0.262402	0.886239	Control 2	1 vs. 10	Transcript
ZAP3	4392.92	0.3697	0.0785732	4.70517	2.53658e-06	9.15762e-06	1.29208	Control 2	1 vs. 10	Transcript
CG15312	3485.89	-0.581481	0.0928594	-6.26195	3.80181e-10	2.12968e-09	0.668277	Control 2	1 vs. 10	Transcript
CG32694	1947.63	-0.00982058	0.0727242	-0.135039	0.892581	0.921181	0.993216	Control 2	1 vs. 10	Transcript
CG2974	294.515	0.582439	0.154778	3.76307	0.00016784	0.000449788	1.49738	Control 2	1 vs. 10	Transcript
CG2972	587.897	0.777895	0.148976	5.22162	1.77363e-07	7.3778e-07	1.71463	Control 2	1 vs. 10	Transcript
Yp1	260832	1.51403	0.378748	3.99746	6.40263e-05	0.000184627	2.85606	Control 2	1 vs. 10	Transcript
Yp2	793596	2.67486	0.428992	6.23524	4.51093e-10	2.50512e-09	6.38579	Control 2	1 vs. 10	Transcript
CR45185	119.724	-1.83791	0.327009	-5.62036	1.90555e-08	8.82286e-08	0.279727	Control 2	1 vs. 10	Transcript
CG15309	2404	-0.718919	0.167167	-4.30061	1.70332e-05	5.40887e-05	0.607552	Control 2	1 vs. 10	Transcript
ATPsyndelta	9886.61	-0.662446	0.114754	-5.77274	7.79944e-09	3.77396e-08	0.631806	Control 2	1 vs. 10	Transcript
CG43902	3996.51	-0.487846	0.132235	-3.68923	0.000224933	0.000591596	0.713089	Control 2	1 vs. 10	Transcript
CR32690	54.744	-4.58848	1.10763	-4.14261	3.43375e-05	0.000104177	0.0415651	Control 2	1 vs. 10	Transcript
CG43740	1380.02	0.481325	0.0949211	5.07079	3.96167e-07	1.58713e-06	1.39603	Control 2	1 vs. 10	Transcript
CG15306	58.2359	-3.57568	1.02754	-3.47983	0.000501736	0.00125052	0.0838715	Control 2	1 vs. 10	Transcript
alpha-Man-Ia	6634.31	-0.478186	0.109103	-4.38287	1.17126e-05	3.8133e-05	0.71788	Control 2	1 vs. 10	Transcript
Hk	16036.7	-0.91715	0.134146	-6.83696	8.08888e-12	5.24935e-11	0.529554	Control 2	1 vs. 10	Transcript
CG12643	898.164	0.78693	0.326779	2.40814	0.0160341	0.0297156	1.7254	Control 2	1 vs. 10	Transcript
CG2909	445.816	0.275496	0.128939	2.13663	0.0326282	0.0561407	1.21041	Control 2	1 vs. 10	Transcript
Ipod	71.3198	1.74804	0.319169	5.47685	4.32954e-08	1.92351e-07	3.35903	Control 2	1 vs. 10	Transcript
Gip	2918.37	1.08268	0.189496	5.71346	1.10699e-08	5.26679e-08	2.11796	Control 2	1 vs. 10	Transcript
CR43959	79.4473	-0.90817	0.411609	-2.20639	0.0273567	0.048072	0.532861	Control 2	1 vs. 10	Transcript
PPP4R2r	2286.35	0.250267	0.0864852	2.89375	0.00380669	0.00802971	1.18943	Control 2	1 vs. 10	Transcript
nocte	5325.97	-0.131768	0.0735221	-1.79223	0.0730968	0.114522	0.912712	Control 2	1 vs. 10	Transcript
Neb-cGP	8145.02	-0.703935	0.104516	-6.73521	1.6369e-11	1.02644e-10	0.613895	Control 2	1 vs. 10	Transcript
flw	12706.2	-0.537318	0.118055	-4.55142	5.32858e-06	1.82524e-05	0.689051	Control 2	1 vs. 10	Transcript
Psf3	5158.65	0.963714	0.18231	5.28614	1.24927e-07	5.29691e-07	1.95032	Control 2	1 vs. 10	Transcript
CG32683	1363.06	-0.23493	0.107003	-2.19555	0.0281242	0.049313	0.849726	Control 2	1 vs. 10	Transcript
CG32681	239.587	0.105012	0.279673	0.375482	0.707302	0.77254	1.0755	Control 2	1 vs. 10	Transcript
CG32686	125.693	-0.253388	0.293303	-0.863912	0.387636	0.474375	0.838924	Control 2	1 vs. 10	Transcript
CG2898	51.3685	-0.0705358	0.351378	-0.20074	0.840902	0.880446	0.952284	Control 2	1 vs. 10	Transcript
CG2889	755.517	0.127754	0.102724	1.24367	0.213621	0.287696	1.09259	Control 2	1 vs. 10	Transcript
CG17841	25960.1	2.12739	0.0811813	26.2054	2.30886e-151	4.13158e-149	4.36925	Control 2	1 vs. 10	Transcript
Or9a	102.968	0.282267	0.278938	1.01193	0.311571	0.394847	1.2161	Control 2	1 vs. 10	Transcript
spri	2503.08	-0.35349	0.091014	-3.88391	0.000102791	0.000286245	0.782688	Control 2	1 vs. 10	Transcript
CG1628	1788.64	1.74096	0.186589	9.33044	1.05431e-20	1.27188e-19	3.34257	Control 2	1 vs. 10	Transcript
CG2124	236.352	0.129814	0.155435	0.835166	0.403624	0.49115	1.09415	Control 2	1 vs. 10	Transcript
Hmr	403.502	0.058454	0.164489	0.355367	0.722315	0.785033	1.04135	Control 2	1 vs. 10	Transcript
stx	3463.01	0.0218748	0.0719595	0.303987	0.761138	0.81748	1.01528	Control 2	1 vs. 10	Transcript
X11Lbeta	4926.7	-0.368356	0.0629129	-5.85502	4.76949e-09	2.37076e-08	0.774665	Control 2	1 vs. 10	Transcript
CG15211	1183.51	-0.924039	0.117566	-7.85976	3.84877e-15	3.27671e-14	0.527032	Control 2	1 vs. 10	Transcript
Imp	2066.65	-0.246487	0.171822	-1.43454	0.151417	0.215422	0.842947	Control 2	1 vs. 10	Transcript
Tango5	4147.33	-0.000791891	0.0878711	-0.00901196	0.99281	0.994613	0.999451	Control 2	1 vs. 10	Transcript
Rph	1516.62	-0.14308	0.109413	-1.30771	0.190971	0.262013	0.905583	Control 2	1 vs. 10	Transcript
CG2186	2837.89	-0.271717	0.0713359	-3.80898	0.00013954	0.000379716	0.828333	Control 2	1 vs. 10	Transcript
Ant2	184.901	-1.16521	0.280225	-4.15811	3.20891e-05	9.77854e-05	0.445901	Control 2	1 vs. 10	Transcript
BTBD9	1260.39	-0.126813	0.0911376	-1.39144	0.164091	0.230533	0.915852	Control 2	1 vs. 10	Transcript
CG1637	8292.03	0.623105	0.0690775	9.02038	1.87442e-19	2.14603e-18	1.54019	Control 2	1 vs. 10	Transcript
CG32669	79.4305	0.286925	0.303833	0.944351	0.344991	0.429759	1.22004	Control 2	1 vs. 10	Transcript
sesB	106683	-1.30915	0.081781	-16.008	1.12328e-57	4.67855e-56	0.403558	Control 2	1 vs. 10	Transcript
Atg8a	22155.4	-0.45933	0.0822939	-5.58159	2.38336e-08	1.09149e-07	0.727324	Control 2	1 vs. 10	Transcript
CG15210	510.087	-0.599308	0.189177	-3.16797	0.00153508	0.00348284	0.660071	Control 2	1 vs. 10	Transcript
CG2157	203.035	-0.434506	0.302393	-1.43689	0.150748	0.214691	0.739947	Control 2	1 vs. 10	Transcript
sofe	75.4335	-0.0130765	0.458303	-0.0285325	0.977237	0.983241	0.990977	Control 2	1 vs. 10	Transcript
feo	70.4502	0.394886	0.555387	0.711011	0.477077	0.56357	1.31484	Control 2	1 vs. 10	Transcript
CG2202	1537.61	0.354132	0.112063	3.16013	0.00157701	0.00357129	1.27822	Control 2	1 vs. 10	Transcript
CG17333	1528.3	1.42143	0.14578	9.75053	1.8351e-22	2.4258e-21	2.67852	Control 2	1 vs. 10	Transcript
CG15209	5910.76	-0.0117819	0.0973728	-0.120998	0.903693	0.930263	0.991867	Control 2	1 vs. 10	Transcript
sbr	6096.75	-0.0183645	0.0533942	-0.343942	0.73089	0.792511	0.987351	Control 2	1 vs. 10	Transcript
CG43901	3259.64	-0.532212	0.113847	-4.67478	2.94268e-06	1.0516e-05	0.691494	Control 2	1 vs. 10	Transcript
Myo10A	1050.49	-0.210756	0.100732	-2.09223	0.0364177	0.0620532	0.864085	Control 2	1 vs. 10	Transcript
CG2145	7154.55	1.3901	0.132124	10.5212	6.90238e-26	1.08275e-24	2.62096	Control 2	1 vs. 10	Transcript
CG1582	2018.62	0.827157	0.0874572	9.45784	3.14364e-21	3.91961e-20	1.77419	Control 2	1 vs. 10	Transcript
v	5726.41	2.59277	0.131705	19.6863	2.82753e-86	1.89739e-84	6.03257	Control 2	1 vs. 10	Transcript
CDK2AP1	645.178	0.256315	0.135961	1.88521	0.059402	0.0957466	1.19442	Control 2	1 vs. 10	Transcript
CG42249	142.234	-1.07538	0.276367	-3.89112	9.97821e-05	0.000278347	0.474547	Control 2	1 vs. 10	Transcript
SmydA-4	202.148	-0.80513	0.180228	-4.46727	7.92234e-06	2.65167e-05	0.572311	Control 2	1 vs. 10	Transcript
Klp10A	3384.32	-0.201972	0.0796427	-2.53598	0.0112132	0.0214902	0.869361	Control 2	1 vs. 10	Transcript
Hsp60A	13222.2	0.627113	0.123727	5.0685	4.00966e-07	1.60503e-06	1.54447	Control 2	1 vs. 10	Transcript
CG1552	4062.57	-0.373038	0.0949733	-3.92782	8.57188e-05	0.00024184	0.772155	Control 2	1 vs. 10	Transcript
Rpt3	2921.92	0.524547	0.122225	4.29166	1.77341e-05	5.60749e-05	1.43848	Control 2	1 vs. 10	Transcript
CG11122	1987.96	0.472406	0.134768	3.50534	0.000456025	0.00114456	1.38742	Control 2	1 vs. 10	Transcript
CG15203	1291.59	0.607262	0.122603	4.95309	7.30436e-07	2.82441e-06	1.52337	Control 2	1 vs. 10	Transcript
CG1537	302.744	-0.762956	0.150353	-5.07443	3.88663e-07	1.55901e-06	0.589288	Control 2	1 vs. 10	Transcript
CG1545	847.394	-0.251051	0.111604	-2.24947	0.0244824	0.0435117	0.840284	Control 2	1 vs. 10	Transcript
Gtp-bp	3041.87	1.3009	0.089934	14.4651	2.01343e-47	6.73209e-46	2.46383	Control 2	1 vs. 10	Transcript
sev	3293.11	0.861284	0.0909798	9.46676	2.88659e-21	3.60843e-20	1.81665	Control 2	1 vs. 10	Transcript
rtv	166.55	-0.312221	0.183395	-1.70245	0.0886702	0.135766	0.805401	Control 2	1 vs. 10	Transcript
Lint-1	1330.41	0.0976469	0.145833	0.66958	0.503126	0.588869	1.07003	Control 2	1 vs. 10	Transcript
Dlic	6575.32	-0.00394199	0.0500255	-0.0787997	0.937192	0.954679	0.997271	Control 2	1 vs. 10	Transcript
CG32668	152.196	0.0147292	0.207405	0.0710169	0.943384	0.958562	1.01026	Control 2	1 vs. 10	Transcript
Ran	6173.7	0.114893	0.0749771	1.53237	0.125431	0.183282	1.08289	Control 2	1 vs. 10	Transcript
CG1394	78.6151	-3.48289	0.799465	-4.35652	1.32146e-05	4.27209e-05	0.0894431	Control 2	1 vs. 10	Transcript
antdh	4281.74	-0.640899	0.101606	-6.30771	2.83189e-10	1.61062e-09	0.641313	Control 2	1 vs. 10	Transcript
CG15201	4102.32	-0.0203805	0.180152	-0.11313	0.909928	0.93483	0.985973	Control 2	1 vs. 10	Transcript
CG15202	1363.17	-0.220264	0.115379	-1.90905	0.0562551	0.0913448	0.858408	Control 2	1 vs. 10	Transcript
CG34348	572.927	0.0489101	0.143422	0.341022	0.733087	0.79415	1.03448	Control 2	1 vs. 10	Transcript
Kap3	3562.24	-0.31361	0.0680295	-4.60992	4.02829e-06	1.40983e-05	0.804626	Control 2	1 vs. 10	Transcript
Tim8	1682.31	-0.198888	0.0884431	-2.24877	0.0245273	0.0435755	0.871222	Control 2	1 vs. 10	Transcript
Pa1	1303.57	0.231454	0.0916607	2.52512	0.011566	0.0220917	1.17402	Control 2	1 vs. 10	Transcript
CG1737	1736.3	0.247439	0.0923286	2.67998	0.00736258	0.0146569	1.1871	Control 2	1 vs. 10	Transcript
CG11752	1641.89	-0.34312	0.250476	-1.36987	0.170728	0.238306	0.788335	Control 2	1 vs. 10	Transcript
CG1738	142.827	0.0399375	0.211573	0.188765	0.850277	0.887171	1.02807	Control 2	1 vs. 10	Transcript
GCS1	3225.85	1.72909	0.0897069	19.2749	8.72529e-83	5.43951e-81	3.31519	Control 2	1 vs. 10	Transcript
CG1657	5431.29	0.0468341	0.0761718	0.614848	0.538655	0.620497	1.033	Control 2	1 vs. 10	Transcript
hop	1512.7	0.0891174	0.0942469	0.945574	0.344366	0.429148	1.06372	Control 2	1 vs. 10	Transcript
dsh	1459.05	0.130982	0.082355	1.59045	0.111732	0.16595	1.09504	Control 2	1 vs. 10	Transcript
l(1)10Bb	1086.22	0.0566752	0.090152	0.628663	0.52957	0.612402	1.04007	Control 2	1 vs. 10	Transcript
Evi5	4303.28	-0.472352	0.0998133	-4.73235	2.21935e-06	8.08964e-06	0.720789	Control 2	1 vs. 10	Transcript
HP5	1210.03	-0.00728558	0.091267	-0.0798271	0.936375	0.954048	0.994963	Control 2	1 vs. 10	Transcript
Gs2	43883.8	-0.463369	0.0626825	-7.39232	1.44291e-13	1.07917e-12	0.725291	Control 2	1 vs. 10	Transcript
Cyp4g15	3039.86	0.0198737	0.089103	0.223042	0.823503	0.86806	1.01387	Control 2	1 vs. 10	Transcript
Sk1	786.329	-0.0942566	0.113007	-0.834081	0.404235	0.49177	0.936755	Control 2	1 vs. 10	Transcript
Spase25	1566.92	0.561351	0.118767	4.72648	2.28441e-06	8.31424e-06	1.47565	Control 2	1 vs. 10	Transcript
Uba5	746.557	0.852312	0.142787	5.96911	2.38547e-09	1.22415e-08	1.80539	Control 2	1 vs. 10	Transcript
CG43155	55.7563	-0.672353	0.327213	-2.05479	0.0398994	0.0673799	0.627482	Control 2	1 vs. 10	Transcript
CG11695	791.337	0.909202	0.0974557	9.32939	1.06485e-20	1.2814e-19	1.87801	Control 2	1 vs. 10	Transcript
CG11697	666.157	0.126873	0.169445	0.748755	0.454005	0.54121	1.09192	Control 2	1 vs. 10	Transcript
CG1561	30076.3	-1.02227	0.134018	-7.62784	2.38714e-14	1.90164e-13	0.492343	Control 2	1 vs. 10	Transcript
rho-4	831.193	0.402535	0.109141	3.68821	0.000225836	0.00059381	1.32183	Control 2	1 vs. 10	Transcript
CG1572	2896.8	-0.118023	0.091941	-1.28368	0.199254	0.271297	0.92145	Control 2	1 vs. 10	Transcript
RPA3	305.698	0.372401	0.164489	2.26398	0.0235755	0.042039	1.29451	Control 2	1 vs. 10	Transcript
PGRP-SA	1017.79	2.30684	0.176335	13.0821	4.16659e-39	1.05674e-37	4.94797	Control 2	1 vs. 10	Transcript
CG1703	1866.16	0.616574	0.0982707	6.27424	3.51338e-10	1.97497e-09	1.53323	Control 2	1 vs. 10	Transcript
CG2247	1172.19	0.116323	0.0861701	1.34992	0.177042	0.245975	1.08397	Control 2	1 vs. 10	Transcript
CG11696	500.055	0.470412	0.167648	2.80595	0.00501683	0.0103695	1.38551	Control 2	1 vs. 10	Transcript
Kmn1	525.894	0.188725	0.189053	0.998267	0.31815	0.40171	1.13976	Control 2	1 vs. 10	Transcript
e(y)2	306.096	0.312299	0.180616	1.72907	0.0837959	0.129286	1.24168	Control 2	1 vs. 10	Transcript
Met	2286.32	-0.239962	0.151116	-1.58794	0.112301	0.166615	0.846767	Control 2	1 vs. 10	Transcript
nod	254.287	0.072962	0.155142	0.470292	0.638147	0.710416	1.05187	Control 2	1 vs. 10	Transcript
RpII215	4322.39	0.508803	0.103486	4.91666	8.80335e-07	3.36765e-06	1.42287	Control 2	1 vs. 10	Transcript
roX2	2071.22	-0.493415	0.10025	-4.92183	8.57385e-07	3.28766e-06	0.710341	Control 2	1 vs. 10	Transcript
inaF-C	117.006	-1.00951	0.257211	-3.92483	8.67899e-05	0.000244576	0.496715	Control 2	1 vs. 10	Transcript
inaF-D	51.4137	-0.803574	0.354395	-2.26746	0.0233624	0.0417054	0.572928	Control 2	1 vs. 10	Transcript
CG15221	101.953	-0.704738	0.232089	-3.03651	0.00239338	0.00523952	0.613554	Control 2	1 vs. 10	Transcript
inaF-B	2802.41	-0.641842	0.143618	-4.46907	7.85586e-06	2.63215e-05	0.640894	Control 2	1 vs. 10	Transcript
prtp	3549.99	0.891092	0.0649887	13.7115	8.66592e-43	2.47748e-41	1.85458	Control 2	1 vs. 10	Transcript
Amun	5109	0.00541967	0.0908044	0.0596851	0.952406	0.964787	1.00376	Control 2	1 vs. 10	Transcript
Tango10	1944.83	0.264326	0.0698189	3.78588	0.000153168	0.000413773	1.20107	Control 2	1 vs. 10	Transcript
bif	8810.75	-0.40486	0.0818675	-4.9453	7.60257e-07	2.93385e-06	0.75531	Control 2	1 vs. 10	Transcript
PhKgamma	6576.15	0.0390854	0.0599739	0.651707	0.51459	0.598662	1.02746	Control 2	1 vs. 10	Transcript
CG2371	593.371	-0.0881206	0.139652	-0.631004	0.528038	0.611143	0.940747	Control 2	1 vs. 10	Transcript
Karl	222.414	-0.251193	0.220986	-1.13669	0.255667	0.334939	0.840201	Control 2	1 vs. 10	Transcript
CG9360	1229.54	0.450907	0.0776232	5.80892	6.28789e-09	3.08896e-08	1.3669	Control 2	1 vs. 10	Transcript
FucT6	2302.44	0.130744	0.0682912	1.9145	0.0555559	0.0903614	1.09486	Control 2	1 vs. 10	Transcript
Sclp	554.956	-0.542123	0.156031	-3.47445	0.000511894	0.00127354	0.68676	Control 2	1 vs. 10	Transcript
CG1840	660.8	-0.0872842	0.206899	-0.421869	0.673121	0.741456	0.941293	Control 2	1 vs. 10	Transcript
CG10353	5045.31	0.386088	0.0570309	6.76981	1.2895e-11	8.16006e-11	1.30685	Control 2	1 vs. 10	Transcript
CG10352	590.298	-0.936024	0.18901	-4.95223	7.33667e-07	2.83577e-06	0.522672	Control 2	1 vs. 10	Transcript
CG15739	1050.83	0.220478	0.112963	1.95177	0.0509659	0.0837992	1.16512	Control 2	1 vs. 10	Transcript
ATP7	2251.43	0.811726	0.077531	10.4697	1.19024e-25	1.85205e-24	1.75531	Control 2	1 vs. 10	Transcript
p24-1	2009.71	0.165475	0.105886	1.56277	0.118108	0.174187	1.12154	Control 2	1 vs. 10	Transcript
Cyp28c1	419.021	0.0939711	0.142953	0.657355	0.510953	0.595802	1.0673	Control 2	1 vs. 10	Transcript
rudhira	9951.93	-0.0485887	0.133875	-0.362941	0.716649	0.780192	0.966882	Control 2	1 vs. 10	Transcript
pot	2607.1	-1.26284	0.0842462	-14.9898	8.55587e-51	3.07343e-49	0.416723	Control 2	1 vs. 10	Transcript
CG1847	1003.67	-0.119857	0.0948359	-1.26384	0.206288	0.2793	0.920279	Control 2	1 vs. 10	Transcript
CG10347	717.109	0.62096	0.119655	5.18959	2.10754e-07	8.69933e-07	1.5379	Control 2	1 vs. 10	Transcript
Hsc70-3	15177.8	0.979675	0.0926066	10.5789	3.73353e-26	5.9046e-25	1.97202	Control 2	1 vs. 10	Transcript
Upf1	2131.01	0.433734	0.0956055	4.53671	5.71391e-06	1.94894e-05	1.35073	Control 2	1 vs. 10	Transcript
wisp	191.123	0.0456986	0.660721	0.0691647	0.944859	0.959858	1.03218	Control 2	1 vs. 10	Transcript
sicily	593.579	0.0147832	0.121382	0.12179	0.903065	0.929914	1.0103	Control 2	1 vs. 10	Transcript
SelG	4406.83	0.357498	0.121635	2.93911	0.00329154	0.00702743	1.2812	Control 2	1 vs. 10	Transcript
CG11802	753.271	0.247488	0.179241	1.38075	0.167355	0.234369	1.18714	Control 2	1 vs. 10	Transcript
CG2025	1347.42	0.10618	0.0864318	1.22848	0.219266	0.293947	1.07637	Control 2	1 vs. 10	Transcript
CG1578	4405.24	0.0977227	0.0693628	1.40886	0.158875	0.224132	1.07008	Control 2	1 vs. 10	Transcript
CR32661	68.9089	-4.45699	1.08687	-4.10074	4.11825e-05	0.000123127	0.0455315	Control 2	1 vs. 10	Transcript
fw	916.804	-1.15324	0.105531	-10.9279	8.47557e-28	1.43181e-26	0.449615	Control 2	1 vs. 10	Transcript
cac	12711.7	-0.620758	0.120213	-5.16382	2.41962e-07	9.94503e-07	0.650329	Control 2	1 vs. 10	Transcript
Cyp318a1	132.619	-0.0206253	0.255909	-0.0805963	0.935763	0.953726	0.985805	Control 2	1 vs. 10	Transcript
regucalcin	5201.48	-0.203246	0.197503	-1.02908	0.303444	0.386322	0.868594	Control 2	1 vs. 10	Transcript
Cyp311a1	1647.26	1.06637	0.10432	10.2221	1.57861e-24	2.34319e-23	2.09416	Control 2	1 vs. 10	Transcript
Usp7	7460.26	-0.139062	0.075192	-1.84943	0.0643957	0.102733	0.908109	Control 2	1 vs. 10	Transcript
Tango4	440.046	0.825739	0.17599	4.69196	2.70604e-06	9.73145e-06	1.77244	Control 2	1 vs. 10	Transcript
CG15735	2315.69	-0.154668	0.0831309	-1.86054	0.0628092	0.100551	0.898339	Control 2	1 vs. 10	Transcript
Chrac-16	161.978	0.045253	0.223702	0.202292	0.839689	0.879366	1.03186	Control 2	1 vs. 10	Transcript
CG1492	846.503	-0.178053	0.10193	-1.74682	0.0806693	0.125162	0.883895	Control 2	1 vs. 10	Transcript
CG1806	617.603	-0.371153	0.122289	-3.03504	0.00240503	0.00526026	0.773164	Control 2	1 vs. 10	Transcript
CG18130	118.561	-0.262157	0.251734	-1.04141	0.297687	0.380244	0.83384	Control 2	1 vs. 10	Transcript
CR32658	249.467	-2.07007	0.520082	-3.98027	6.88357e-05	0.000196968	0.238148	Control 2	1 vs. 10	Transcript
CR32657	63.3659	-2.8983	0.835108	-3.47057	0.000519363	0.00128947	0.13413	Control 2	1 vs. 10	Transcript
CR32652	158.318	-4.08023	1.38371	-2.94875	0.00319061	0.00682551	0.0591192	Control 2	1 vs. 10	Transcript
Cpr11B	1149.94	-2.27662	0.205126	-11.0987	1.27347e-28	2.24554e-27	0.20638	Control 2	1 vs. 10	Transcript
CG43921	5107.74	-0.40563	0.0936597	-4.33089	1.48508e-05	4.75492e-05	0.754907	Control 2	1 vs. 10	Transcript
Rab40	968.855	0.0983837	0.131521	0.748048	0.454431	0.541518	1.07057	Control 2	1 vs. 10	Transcript
CG2556	401.447	-0.479317	0.203546	-2.35484	0.0185309	0.0338103	0.717317	Control 2	1 vs. 10	Transcript
Cpr11A	75.0696	-3.71494	0.415271	-8.94581	3.69234e-19	4.17788e-18	0.076154	Control 2	1 vs. 10	Transcript
CG42258	7587.79	-0.447585	0.118505	-3.77694	0.000158768	0.000427584	0.733269	Control 2	1 vs. 10	Transcript
Lsp1alpha	81.8996	5.575	0.671311	8.30464	1.00124e-16	9.62683e-16	47.6696	Control 2	1 vs. 10	Transcript
Sec16	5365.95	0.0813528	0.0728907	1.11609	0.264383	0.344628	1.05801	Control 2	1 vs. 10	Transcript
CkIalpha	16642.7	-0.472385	0.0815062	-5.7957	6.80365e-09	3.325e-08	0.720772	Control 2	1 vs. 10	Transcript
Tomosyn	15762.4	-0.282036	0.0605017	-4.66162	3.13737e-06	1.11786e-05	0.82243	Control 2	1 vs. 10	Transcript
LIMK1	2540.48	-0.0642081	0.0788594	-0.814209	0.415525	0.502782	0.95647	Control 2	1 vs. 10	Transcript
Tis11	3599.9	0.639192	0.136058	4.69793	2.62814e-06	9.46893e-06	1.55746	Control 2	1 vs. 10	Transcript
CG1463	967.679	-0.194669	0.123944	-1.57063	0.116269	0.171817	0.873773	Control 2	1 vs. 10	Transcript
CG15725	130.071	-0.423981	0.218109	-1.9439	0.0519076	0.085144	0.745365	Control 2	1 vs. 10	Transcript
CG2540	543.249	0.13997	0.123829	1.13035	0.258329	0.337968	1.10188	Control 2	1 vs. 10	Transcript
Aven	234.185	-0.16284	0.152783	-1.06582	0.286503	0.368688	0.893265	Control 2	1 vs. 10	Transcript
CG11085	173.054	-0.389037	0.179172	-2.17131	0.0299081	0.052035	0.763639	Control 2	1 vs. 10	Transcript
CG2543	224.35	-0.328699	0.178183	-1.84473	0.0650775	0.103599	0.796254	Control 2	1 vs. 10	Transcript
CG1824	1891.02	0.594575	0.102897	5.77837	7.54278e-09	3.65893e-08	1.51003	Control 2	1 vs. 10	Transcript
CR45621	126.958	-0.815618	0.284147	-2.87041	0.00409944	0.00860214	0.568165	Control 2	1 vs. 10	Transcript
CG3812	2048.87	-0.915066	0.0805969	-11.3536	7.11568e-30	1.31219e-28	0.53032	Control 2	1 vs. 10	Transcript
ade5	16605.1	1.7189	0.14603	11.7709	5.51265e-32	1.09607e-30	3.29186	Control 2	1 vs. 10	Transcript
CG4004	734.624	-0.124565	0.107956	-1.15385	0.248561	0.326984	0.91728	Control 2	1 vs. 10	Transcript
CG32647	14139.2	0.162389	0.127151	1.27714	0.201553	0.274041	1.11914	Control 2	1 vs. 10	Transcript
CG12717	657.42	-0.221349	0.107507	-2.05893	0.0395012	0.0667892	0.857763	Control 2	1 vs. 10	Transcript
CG3775	10302.8	3.31283	0.120648	27.4586	5.48419e-166	1.23241e-163	9.93713	Control 2	1 vs. 10	Transcript
fne	16032.2	-0.650946	0.201921	-3.22377	0.00126514	0.00292115	0.636863	Control 2	1 vs. 10	Transcript
CG4407	1099.41	-0.0608789	0.11101	-0.548409	0.583411	0.662145	0.95868	Control 2	1 vs. 10	Transcript
CG32650	54.3165	0.104181	0.423283	0.246126	0.805584	0.853548	1.07488	Control 2	1 vs. 10	Transcript
CG15721	52.2498	2.86244	1.86226	1.53709	0.124272	0.181891	7.27246	Control 2	1 vs. 10	Transcript
hec	264.225	-0.223501	0.152094	-1.4695	0.141697	0.204057	0.856484	Control 2	1 vs. 10	Transcript
CG4645	951.689	0.15943	0.0988338	1.61312	0.106719	0.159436	1.11685	Control 2	1 vs. 10	Transcript
Brms1	958.419	0.44789	0.129155	3.46786	0.000524629	0.00130064	1.36404	Control 2	1 vs. 10	Transcript
mRpL49	878.11	0.0227874	0.108241	0.210524	0.833258	0.874433	1.01592	Control 2	1 vs. 10	Transcript
CG4404	2690.82	0.034375	0.0773763	0.444257	0.656857	0.726973	1.02411	Control 2	1 vs. 10	Transcript
CG32649	1027.99	0.281287	0.0916197	3.07016	0.00213945	0.00473077	1.21528	Control 2	1 vs. 10	Transcript
hep	2867.87	0.110213	0.0665057	1.65719	0.0974802	0.147734	1.07939	Control 2	1 vs. 10	Transcript
CG2200	702.987	0.840641	0.145603	5.77352	7.7631e-09	3.75826e-08	1.79085	Control 2	1 vs. 10	Transcript
rad	3813.79	-0.545615	0.115126	-4.73929	2.14468e-06	7.83573e-06	0.685099	Control 2	1 vs. 10	Transcript
lic	1381.5	0.468534	0.0914891	5.1212	3.03596e-07	1.23418e-06	1.3837	Control 2	1 vs. 10	Transcript
sno	4501.44	-0.0162872	0.0733194	-0.22214	0.824205	0.868421	0.988774	Control 2	1 vs. 10	Transcript
Lgr4	96.5451	-0.0654749	0.255639	-0.256123	0.797856	0.847777	0.955631	Control 2	1 vs. 10	Transcript
REG	2637.78	0.393075	0.0743887	5.28407	1.26345e-07	5.35234e-07	1.31319	Control 2	1 vs. 10	Transcript
CG32641	81.2485	0.0480186	0.512769	0.0936457	0.925391	0.945648	1.03384	Control 2	1 vs. 10	Transcript
CG32645	236.834	-0.0964067	0.181365	-0.531563	0.595029	0.672408	0.93536	Control 2	1 vs. 10	Transcript
CG32638	1768.73	-0.286889	0.127732	-2.24602	0.0247024	0.0438464	0.819668	Control 2	1 vs. 10	Transcript
CG2453	543.077	0.257477	0.11581	2.22327	0.0261973	0.046228	1.19539	Control 2	1 vs. 10	Transcript
CG12096	60.3931	-0.227346	0.304119	-0.747554	0.454729	0.541806	0.854205	Control 2	1 vs. 10	Transcript
CG4332	762.55	1.1487	0.117179	9.80293	1.09365e-22	1.46982e-21	2.21714	Control 2	1 vs. 10	Transcript
CG15717	157.914	0.692661	0.515713	1.34311	0.179235	0.248521	1.61626	Control 2	1 vs. 10	Transcript
CG42237	104.514	-0.832885	0.233382	-3.56876	0.000358676	0.000914869	0.561405	Control 2	1 vs. 10	Transcript
Bap60	1442.97	0.899852	0.0975957	9.2202	2.96544e-20	3.52894e-19	1.86587	Control 2	1 vs. 10	Transcript
CG44437	215.029	-0.00685889	0.241775	-0.0283689	0.977368	0.98327	0.995257	Control 2	1 vs. 10	Transcript
IP3K2	2618.94	0.25795	0.156557	1.64764	0.0994259	0.150329	1.19578	Control 2	1 vs. 10	Transcript
RpS15Aa	37911.8	0.775122	0.077944	9.94461	2.6622e-23	3.7121e-22	1.71134	Control 2	1 vs. 10	Transcript
Syt12	1545.76	-0.420287	0.120202	-3.4965	0.000471406	0.00118041	0.747276	Control 2	1 vs. 10	Transcript
CG1622	698.109	0.377538	0.113827	3.31676	0.000910685	0.00216374	1.29912	Control 2	1 vs. 10	Transcript
CG15743	426.551	0.22996	0.179056	1.28429	0.199041	0.271121	1.1728	Control 2	1 vs. 10	Transcript
HDAC4	5181.41	-0.13474	0.0811633	-1.66011	0.0968914	0.146911	0.910834	Control 2	1 vs. 10	Transcript
comt	17795.6	-0.618005	0.0524237	-11.7886	4.46664e-32	8.91759e-31	0.651571	Control 2	1 vs. 10	Transcript
CG15747	970.14	0.101047	0.106618	0.947744	0.34326	0.428045	1.07255	Control 2	1 vs. 10	Transcript
Jafrac1	12590.4	0.700437	0.133209	5.25818	1.45492e-07	6.1232e-07	1.625	Control 2	1 vs. 10	Transcript
CG1764	1002.66	-0.118466	0.0851574	-1.39114	0.164183	0.230629	0.921167	Control 2	1 vs. 10	Transcript
CG15744	710.835	-0.0365282	0.144071	-0.253543	0.799849	0.849091	0.974998	Control 2	1 vs. 10	Transcript
CR45018	434.86	-0.728207	0.303528	-2.39914	0.0164337	0.030363	0.603654	Control 2	1 vs. 10	Transcript
CR32636	52.2781	0.518685	0.435163	1.19193	0.233288	0.310248	1.43265	Control 2	1 vs. 10	Transcript
Yippee	1710.82	-0.385815	0.093016	-4.14784	3.35632e-05	0.000101956	0.765347	Control 2	1 vs. 10	Transcript
CG34324	13873.5	0.370302	0.990356	0.373908	0.708473	0.773294	1.29262	Control 2	1 vs. 10	Transcript
Set2	2508.02	0.538186	0.0869321	6.19088	5.98291e-10	3.27737e-09	1.45215	Control 2	1 vs. 10	Transcript
CG1998	2381.64	0.0353756	0.0644504	0.548881	0.583087	0.661855	1.02482	Control 2	1 vs. 10	Transcript
Rbp1-like	12709.4	-0.399427	0.0860511	-4.64174	3.45481e-06	1.2242e-05	0.758159	Control 2	1 vs. 10	Transcript
CG1640	16827	0.080512	0.0801882	1.00404	0.315361	0.398761	1.05739	Control 2	1 vs. 10	Transcript
GstT4	2982.45	-0.233868	0.0997063	-2.34557	0.0189981	0.0345788	0.850352	Control 2	1 vs. 10	Transcript
CG1673	2205.24	0.994478	0.189302	5.25341	1.4931e-07	6.26479e-07	1.99236	Control 2	1 vs. 10	Transcript
CG1662	1504.3	0.673861	0.10245	6.57748	4.78474e-11	2.88788e-10	1.59534	Control 2	1 vs. 10	Transcript
Tim9a	518.903	-0.0150234	0.145872	-0.10299	0.917971	0.941121	0.989641	Control 2	1 vs. 10	Transcript
Tango13	1888.38	0.116688	0.193097	0.604294	0.545648	0.627019	1.08424	Control 2	1 vs. 10	Transcript
up	32158.9	-2.05493	0.0740938	-27.7342	2.70503e-169	7.46821e-167	0.24066	Control 2	1 vs. 10	Transcript
Tango2	292.141	0.28662	0.165547	1.73134	0.0833904	0.128805	1.21978	Control 2	1 vs. 10	Transcript
CG32633	66.2178	0.638914	0.654107	0.976773	0.328682	0.41301	1.55716	Control 2	1 vs. 10	Transcript
CG11178	765.268	0.096431	0.116026	0.831112	0.40591	0.493389	1.06913	Control 2	1 vs. 10	Transcript
CG2691	2084.7	0.82035	0.0910283	9.01204	2.02264e-19	2.31026e-18	1.76583	Control 2	1 vs. 10	Transcript
tth	2217.52	0.763453	0.107579	7.0967	1.27766e-12	8.89486e-12	1.69755	Control 2	1 vs. 10	Transcript
Ndc80	53.1227	0.605143	0.422697	1.43162	0.152252	0.216513	1.52113	Control 2	1 vs. 10	Transcript
Pdcd4	7720.77	-0.22283	0.0876095	-2.54345	0.0109765	0.0210616	0.856883	Control 2	1 vs. 10	Transcript
Nna1	3553.36	-0.94111	0.0815302	-11.5431	8.00023e-31	1.54612e-29	0.520832	Control 2	1 vs. 10	Transcript
g	4061.3	-0.0720319	0.0549105	-1.3118	0.189586	0.260371	0.951297	Control 2	1 vs. 10	Transcript
CG15760	2436.39	-0.386446	0.0923694	-4.18371	2.86795e-05	8.79868e-05	0.765012	Control 2	1 vs. 10	Transcript
CG11151	3660.25	0.260377	0.078066	3.33534	0.000851939	0.00203618	1.19779	Control 2	1 vs. 10	Transcript
CG11134	1287.22	1.08801	0.105555	10.3075	6.51733e-25	9.8248e-24	2.1258	Control 2	1 vs. 10	Transcript
CG9940	1952.4	0.622247	0.103074	6.03692	1.57085e-09	8.24057e-09	1.53927	Control 2	1 vs. 10	Transcript
Rtc1	401.656	0.495436	0.170887	2.89919	0.00374125	0.00791067	1.40975	Control 2	1 vs. 10	Transcript
CG9941	2249.04	-0.179461	0.0786404	-2.28204	0.0224867	0.0402536	0.883033	Control 2	1 vs. 10	Transcript
CG11158	666.365	0.857759	0.107172	8.0036	1.20832e-15	1.0712e-14	1.81222	Control 2	1 vs. 10	Transcript
CG12177	978.685	0.0783791	0.104401	0.750747	0.452805	0.539979	1.05583	Control 2	1 vs. 10	Transcript
CG11164	63.1974	0.316387	0.398431	0.794084	0.427147	0.514525	1.24521	Control 2	1 vs. 10	Transcript
Lig4	542.518	0.317592	0.106722	2.97587	0.00292157	0.00629598	1.24625	Control 2	1 vs. 10	Transcript
Grip91	772.002	-0.323407	0.128578	-2.51526	0.0118946	0.0226447	0.79918	Control 2	1 vs. 10	Transcript
mus101	297.348	0.392353	0.196983	1.99181	0.0463916	0.077157	1.31253	Control 2	1 vs. 10	Transcript
Yp3	688880	2.5026	0.397067	6.30272	2.9246e-10	1.65847e-09	5.66708	Control 2	1 vs. 10	Transcript
CR42861	373.301	-0.251004	0.138863	-1.80757	0.0706737	0.111243	0.840312	Control 2	1 vs. 10	Transcript
CG11103	428.676	0.283033	0.175804	1.60993	0.107413	0.160372	1.21675	Control 2	1 vs. 10	Transcript
rdgB	12630	-0.663958	0.13361	-4.96939	6.71652e-07	2.6065e-06	0.631144	Control 2	1 vs. 10	Transcript
inaE	5663.43	-0.204177	0.0659006	-3.09826	0.0019466	0.00433111	0.868034	Control 2	1 vs. 10	Transcript
AMPdeam	11108.1	0.019799	0.0837318	0.236457	0.813078	0.859697	1.01382	Control 2	1 vs. 10	Transcript
jub	835.448	0.593548	0.146616	4.04831	5.15889e-05	0.000151429	1.50895	Control 2	1 vs. 10	Transcript
Clic	2404.69	-0.358922	0.0785693	-4.56822	4.91886e-06	1.69149e-05	0.779747	Control 2	1 vs. 10	Transcript
CtsB1	11350.4	0.5773	0.0778037	7.41996	1.17157e-13	8.79637e-13	1.49205	Control 2	1 vs. 10	Transcript
CG11095	349.356	0.339403	0.141534	2.39802	0.0164838	0.0304441	1.26523	Control 2	1 vs. 10	Transcript
Nup93-1	701.739	1.10509	0.12806	8.62948	6.16297e-18	6.47313e-17	2.15112	Control 2	1 vs. 10	Transcript
ben	10659.7	-0.395194	0.141412	-2.79463	0.00519591	0.0107168	0.760387	Control 2	1 vs. 10	Transcript
na	5996.47	-0.398146	0.0633182	-6.28802	3.21549e-10	1.81279e-09	0.758833	Control 2	1 vs. 10	Transcript
l(1)G0469	973.971	-0.311578	0.111138	-2.80353	0.00505462	0.0104371	0.80576	Control 2	1 vs. 10	Transcript
mud	66.668	-1.23766	0.497446	-2.48804	0.012845	0.024297	0.424059	Control 2	1 vs. 10	Transcript
CG42271	2309.39	0.158365	0.108976	1.45321	0.146166	0.209306	1.11602	Control 2	1 vs. 10	Transcript
yl	261.432	-0.224735	1.31216	-0.171271	0.864011	0.898508	0.855752	Control 2	1 vs. 10	Transcript
l(1)G0007	1420.6	1.33871	0.133479	10.0293	1.1327e-23	1.6312e-22	2.52925	Control 2	1 vs. 10	Transcript
CG32603	137.424	0.258096	0.333188	0.774626	0.438561	0.526092	1.1959	Control 2	1 vs. 10	Transcript
CG13404	643.195	-0.508052	0.133084	-3.81752	0.000134799	0.000367539	0.703171	Control 2	1 vs. 10	Transcript
mRNA-cap	2074.74	0.380147	0.101549	3.74349	0.000181484	0.000483906	1.30147	Control 2	1 vs. 10	Transcript
Fbxl4	5997.48	-0.226098	0.117328	-1.92706	0.0539719	0.0880373	0.854944	Control 2	1 vs. 10	Transcript
CG1434	458.491	0.89339	0.149713	5.96737	2.41109e-09	1.23664e-08	1.85754	Control 2	1 vs. 10	Transcript
CG11590	326.818	0.882137	0.163378	5.39937	6.68763e-08	2.92013e-07	1.8431	Control 2	1 vs. 10	Transcript
mRpL38	979.626	0.228184	0.128129	1.7809	0.0749288	0.117139	1.17136	Control 2	1 vs. 10	Transcript
CG9400	544.1	-2.15263	0.167412	-12.8583	7.73025e-38	1.86278e-36	0.224902	Control 2	1 vs. 10	Transcript
CG14414	583.08	0.195362	0.136944	1.42659	0.153698	0.218153	1.14501	Control 2	1 vs. 10	Transcript
CG9413	9132.1	-0.794993	0.111853	-7.1075	1.1816e-12	8.23797e-12	0.576346	Control 2	1 vs. 10	Transcript
nmdyn-D6	152.557	-0.303883	0.196552	-1.54607	0.122088	0.179128	0.810069	Control 2	1 vs. 10	Transcript
NetA	182.401	-0.384055	0.219165	-1.75236	0.0797124	0.123896	0.766281	Control 2	1 vs. 10	Transcript
mRpS25	642.561	-0.0135987	0.102379	-0.132827	0.89433	0.92269	0.990618	Control 2	1 vs. 10	Transcript
NetB	3504.8	-0.584876	0.128198	-4.56228	5.06008e-06	1.73758e-05	0.666707	Control 2	1 vs. 10	Transcript
Ag5r	750.417	-0.377569	0.7381	-0.511541	0.608972	0.685041	0.769734	Control 2	1 vs. 10	Transcript
CG15890	1306.83	-0.57315	0.0835845	-6.85713	7.02573e-12	4.57786e-11	0.672148	Control 2	1 vs. 10	Transcript
Flo2	4211.95	-0.290973	0.101095	-2.87821	0.00399938	0.00840313	0.817351	Control 2	1 vs. 10	Transcript
CG14411	1648.96	0.320641	0.101186	3.16881	0.00153062	0.00347519	1.24889	Control 2	1 vs. 10	Transcript
CG14408	5050.24	-0.171035	0.057413	-2.97904	0.00289156	0.00623965	0.888205	Control 2	1 vs. 10	Transcript
CG32591	70.6613	-1.96242	0.560211	-3.50301	0.000460037	0.00115373	0.256597	Control 2	1 vs. 10	Transcript
CG32590	307.682	-0.207484	0.161817	-1.28221	0.199768	0.271843	0.866046	Control 2	1 vs. 10	Transcript
CG9509	55.8125	-1.42932	0.330114	-4.32979	1.49254e-05	4.7772e-05	0.371305	Control 2	1 vs. 10	Transcript
CG9512	3542.31	-1.16914	0.213996	-5.4634	4.67112e-08	2.07145e-07	0.444685	Control 2	1 vs. 10	Transcript
CG9519	635.239	-0.160243	0.152333	-1.05192	0.292835	0.375138	0.894874	Control 2	1 vs. 10	Transcript
CG9521	314.721	-0.514718	0.185857	-2.76943	0.00561542	0.0114983	0.69993	Control 2	1 vs. 10	Transcript
CG14407	1385.86	-0.195764	0.100562	-1.9467	0.0515707	0.0846488	0.873111	Control 2	1 vs. 10	Transcript
CG14410	57.8183	-0.255697	0.391292	-0.653469	0.513454	0.597659	0.837582	Control 2	1 vs. 10	Transcript
eag	5388.5	-0.878127	0.1491	-5.88954	3.87279e-09	1.94505e-08	0.544073	Control 2	1 vs. 10	Transcript
CG5541	2081.83	0.993464	0.108449	9.16069	5.15673e-20	6.06937e-19	1.99096	Control 2	1 vs. 10	Transcript
opm	630.232	0.0596978	0.160364	0.372265	0.709695	0.774191	1.04225	Control 2	1 vs. 10	Transcript
be	1056.8	-0.160799	0.110069	-1.46089	0.144046	0.206822	0.89453	Control 2	1 vs. 10	Transcript
dob	1177.72	1.86064	0.191175	9.73265	2.18818e-22	2.87288e-21	3.63168	Control 2	1 vs. 10	Transcript
ND-B18	2361.35	-0.681145	0.134846	-5.05129	4.38839e-07	1.7465e-06	0.62367	Control 2	1 vs. 10	Transcript
hiw	5858.58	-0.021847	0.0880681	-0.248069	0.804081	0.852466	0.984971	Control 2	1 vs. 10	Transcript
CR44831	237.545	-0.570001	0.242479	-2.35072	0.018737	0.0341486	0.673616	Control 2	1 vs. 10	Transcript
drd	722.37	-1.20908	0.110802	-10.9121	1.00931e-27	1.69911e-26	0.432543	Control 2	1 vs. 10	Transcript
CG43737	4287.19	-0.358098	0.0880965	-4.06483	4.80665e-05	0.000142169	0.780193	Control 2	1 vs. 10	Transcript
CG9095	293.48	-1.61396	0.254223	-6.34862	2.1726e-10	1.24741e-09	0.3267	Control 2	1 vs. 10	Transcript
Rab3-GEF	8658.68	-0.409576	0.068895	-5.94493	2.76573e-09	1.40733e-08	0.752844	Control 2	1 vs. 10	Transcript
RpL37a	40381.6	1.1056	0.114435	9.66145	4.39618e-22	5.70205e-21	2.15189	Control 2	1 vs. 10	Transcript
CG33177	460.346	-0.616974	0.117567	-5.24783	1.53898e-07	6.45172e-07	0.652037	Control 2	1 vs. 10	Transcript
Cyp4s3	155.766	-0.633215	0.197862	-3.20028	0.00137295	0.0031438	0.644738	Control 2	1 vs. 10	Transcript
CG5599	957.934	0.804071	0.163472	4.91871	8.71175e-07	3.33525e-06	1.74602	Control 2	1 vs. 10	Transcript
CG15027	355.375	-0.0102905	0.159908	-0.0643523	0.94869	0.962131	0.992893	Control 2	1 vs. 10	Transcript
CG9065	1124.8	-0.213444	0.188013	-1.13526	0.256264	0.335676	0.862476	Control 2	1 vs. 10	Transcript
CR44960	53.5257	-0.920905	0.373369	-2.46648	0.013645	0.025672	0.528177	Control 2	1 vs. 10	Transcript
CR44662	255.715	0.0455708	0.188246	0.242082	0.808717	0.856244	1.03209	Control 2	1 vs. 10	Transcript
gce	2560.39	-0.10846	0.121742	-0.890898	0.372984	0.460017	0.927578	Control 2	1 vs. 10	Transcript
CG5877	748.813	-0.0406875	0.128749	-0.316022	0.751986	0.810353	0.972192	Control 2	1 vs. 10	Transcript
Top1	5140.63	-0.0144394	0.0679406	-0.21253	0.831694	0.87355	0.990041	Control 2	1 vs. 10	Transcript
CG9114	311.206	2.5949	0.1822	14.2421	5.02274e-46	1.60181e-44	6.04147	Control 2	1 vs. 10	Transcript
CR44429	298.504	0.207469	0.157192	1.31985	0.186886	0.257321	1.15466	Control 2	1 vs. 10	Transcript
acj6	702.593	-0.323087	0.11779	-2.74292	0.00608959	0.0123751	0.799358	Control 2	1 vs. 10	Transcript
Ahcy	5020.15	2.37944	0.137003	17.3678	1.44582e-67	7.63439e-66	5.20335	Control 2	1 vs. 10	Transcript
Scamp	2937.6	0.0672996	0.0780314	0.862468	0.38843	0.474933	1.04775	Control 2	1 vs. 10	Transcript
Cngl	8072.06	-0.384596	0.096473	-3.98657	6.70358e-05	0.00019233	0.765993	Control 2	1 vs. 10	Transcript
CG9164	1368.8	-0.606982	0.09269	-6.54852	5.81109e-11	3.49208e-10	0.656569	Control 2	1 vs. 10	Transcript
shtd	716.397	1.11718	0.131016	8.5271	1.50066e-17	1.54594e-16	2.16923	Control 2	1 vs. 10	Transcript
CG11655	843.741	0.81917	0.115864	7.07009	1.54835e-12	1.06733e-11	1.76439	Control 2	1 vs. 10	Transcript
CG6227	809.43	0.725898	0.0950626	7.636	2.24074e-14	1.78797e-13	1.65393	Control 2	1 vs. 10	Transcript
CG12608	818.055	0.18781	0.117271	1.6015	0.109265	0.162786	1.13903	Control 2	1 vs. 10	Transcript
CG9123	487.093	-0.056199	0.121261	-0.463456	0.643038	0.714626	0.961795	Control 2	1 vs. 10	Transcript
Ac13E	4066.58	-0.173128	0.0903676	-1.91582	0.0553886	0.090165	0.886918	Control 2	1 vs. 10	Transcript
CG6340	2942.87	0.0221674	0.103758	0.213645	0.830824	0.872826	1.01548	Control 2	1 vs. 10	Transcript
CG9220	841.65	0.71547	0.120579	5.93364	2.96286e-09	1.5021e-08	1.64202	Control 2	1 vs. 10	Transcript
CG9213	311.727	0.500442	0.173872	2.87823	0.00399918	0.00840313	1.41465	Control 2	1 vs. 10	Transcript
CG15643	312.521	0.199856	0.141867	1.40875	0.158908	0.224132	1.14858	Control 2	1 vs. 10	Transcript
Gmap	2375.37	0.0480867	0.0676946	0.710347	0.477489	0.563987	1.03389	Control 2	1 vs. 10	Transcript
cerv	467.384	-0.10736	0.120821	-0.888591	0.374223	0.4614	0.928285	Control 2	1 vs. 10	Transcript
CG8097	205.358	0.422364	0.22835	1.84963	0.064367	0.102719	1.34012	Control 2	1 vs. 10	Transcript
CG9215	404.027	0.500692	0.150047	3.3369	0.000847173	0.00202629	1.41489	Control 2	1 vs. 10	Transcript
CG7872	1789.96	2.10971	0.0761011	27.7225	3.73948e-169	1.00374e-166	4.31605	Control 2	1 vs. 10	Transcript
mh	95.4634	0.0854877	0.317435	0.269308	0.787693	0.8391	1.06105	Control 2	1 vs. 10	Transcript
CG6308	232.739	0.375502	0.24066	1.5603	0.118689	0.174991	1.29729	Control 2	1 vs. 10	Transcript
Grip128	496.849	0.3745	0.121395	3.08497	0.00203573	0.00451382	1.29639	Control 2	1 vs. 10	Transcript
sog	2653.82	-0.330417	0.109711	-3.01171	0.0025978	0.00565628	0.795307	Control 2	1 vs. 10	Transcript
CG9281	5420.92	0.16541	0.0767105	2.15629	0.0310613	0.0538377	1.12148	Control 2	1 vs. 10	Transcript
Pis	17728.2	-0.780806	0.0896574	-8.70877	3.07179e-18	3.30542e-17	0.582042	Control 2	1 vs. 10	Transcript
CG15601	218.298	-0.117253	0.162692	-0.720708	0.471089	0.55827	0.921941	Control 2	1 vs. 10	Transcript
CG8134	792.608	0.76204	0.15095	5.04828	4.458e-07	1.77274e-06	1.69589	Control 2	1 vs. 10	Transcript
CG9240	1255.97	0.155267	0.101163	1.53481	0.12483	0.182592	1.11363	Control 2	1 vs. 10	Transcript
CG8128	2197.48	0.549373	0.116252	4.72572	2.29298e-06	8.34227e-06	1.46345	Control 2	1 vs. 10	Transcript
Chc	17640.1	-0.0861561	0.049717	-1.73293	0.0831083	0.12843	0.942029	Control 2	1 vs. 10	Transcript
sd	4569.36	-0.314621	0.116165	-2.7084	0.00676077	0.0135905	0.804062	Control 2	1 vs. 10	Transcript
CG17209	575.978	0.648157	0.129231	5.0155	5.28966e-07	2.08458e-06	1.56716	Control 2	1 vs. 10	Transcript
UBL3	5577.65	-0.753493	0.103971	-7.24713	4.25701e-13	3.0721e-12	0.593166	Control 2	1 vs. 10	Transcript
CG43673	1062.38	-0.24161	1.01589	-0.237832	0.812012	0.858946	0.845801	Control 2	1 vs. 10	Transcript
MagR	1630.19	-0.210735	0.137321	-1.53462	0.124877	0.182611	0.864097	Control 2	1 vs. 10	Transcript
AlkB	293.522	0.439587	0.144155	3.04941	0.0022929	0.00503781	1.35622	Control 2	1 vs. 10	Transcript
Myb	3084.79	0.0338539	0.0786683	0.430337	0.66695	0.73629	1.02374	Control 2	1 vs. 10	Transcript
CG8974	5743.56	-0.0604799	0.0691328	-0.874837	0.381663	0.468318	0.958945	Control 2	1 vs. 10	Transcript
Rhp	868.844	-0.286629	0.0987955	-2.90124	0.0037169	0.00786088	0.819815	Control 2	1 vs. 10	Transcript
CG8260	76.4492	0.124106	0.359334	0.345379	0.72981	0.791487	1.08983	Control 2	1 vs. 10	Transcript
Graf	4060.5	-0.0158048	0.0683366	-0.231278	0.817099	0.86278	0.989105	Control 2	1 vs. 10	Transcript
CG33172	166.384	0.264056	0.240801	1.09658	0.272827	0.35387	1.20085	Control 2	1 vs. 10	Transcript
sun	8684.83	-0.973952	0.100821	-9.66025	4.44766e-22	5.76109e-21	0.509109	Control 2	1 vs. 10	Transcript
Paf-AHalpha	782.269	-0.215162	0.112544	-1.91181	0.055901	0.0908309	0.861449	Control 2	1 vs. 10	Transcript
CG15914	129.064	0.929624	0.243294	3.82099	0.000132915	0.000363017	1.90478	Control 2	1 vs. 10	Transcript
CG8578	1331.24	0.172062	0.0741779	2.31959	0.0203631	0.0368551	1.12667	Control 2	1 vs. 10	Transcript
ArgRS	1091.93	0.384989	0.121569	3.16683	0.0015411	0.00349569	1.30585	Control 2	1 vs. 10	Transcript
CG8565	66.1344	-3.31052	1.02228	-3.23836	0.00120217	0.00278977	0.100794	Control 2	1 vs. 10	Transcript
PGRP-LE	799.593	-0.0103692	0.112979	-0.0917801	0.926873	0.946912	0.992838	Control 2	1 vs. 10	Transcript
CG15602	642.237	0.178506	0.135191	1.3204	0.186703	0.257178	1.13171	Control 2	1 vs. 10	Transcript
CG8952	66.9526	1.1947	0.753292	1.58598	0.112744	0.16717	2.28898	Control 2	1 vs. 10	Transcript
CG8239	315.672	0.0125196	0.161137	0.0776959	0.93807	0.955245	1.00872	Control 2	1 vs. 10	Transcript
Tcp-1zeta	2311.42	1.00162	0.0952704	10.5135	7.48766e-26	1.17076e-24	2.00225	Control 2	1 vs. 10	Transcript
CG8944	1099.75	0.119288	0.0836768	1.42559	0.153988	0.218526	1.0862	Control 2	1 vs. 10	Transcript
CG8206	3256.31	0.463499	0.098284	4.71591	2.40628e-06	8.71508e-06	1.37888	Control 2	1 vs. 10	Transcript
CG11679	445.328	1.15593	0.137422	8.4115	4.04797e-17	4.01597e-16	2.22828	Control 2	1 vs. 10	Transcript
CG8191	178.776	0.967416	0.202029	4.78849	1.68037e-06	6.22362e-06	1.95534	Control 2	1 vs. 10	Transcript
mRpS30	1878.07	0.2098	0.0877121	2.39191	0.0167608	0.0309143	1.15653	Control 2	1 vs. 10	Transcript
mRpL3	890.344	0.0402784	0.107814	0.373592	0.708708	0.773463	1.02831	Control 2	1 vs. 10	Transcript
Arp6	909.729	0.602971	0.107977	5.58426	2.34698e-08	1.07644e-07	1.51884	Control 2	1 vs. 10	Transcript
CR32582	80.888	0.0823771	0.361214	0.228056	0.819602	0.864703	1.05876	Control 2	1 vs. 10	Transcript
shi	33313.3	-0.762149	0.0862043	-8.84119	9.47063e-19	1.05069e-17	0.589618	Control 2	1 vs. 10	Transcript
CG8916	792.551	-0.413993	0.120777	-3.42774	0.000608631	0.00148967	0.750543	Control 2	1 vs. 10	Transcript
CG8909	10469.7	-0.318336	0.0713224	-4.46333	8.06941e-06	2.69716e-05	0.801995	Control 2	1 vs. 10	Transcript
MSBP	8969.04	0.259363	0.0605734	4.28181	1.85382e-05	5.84452e-05	1.19695	Control 2	1 vs. 10	Transcript
CG16952	3674.58	-0.211584	0.0601729	-3.51626	0.000437669	0.00110193	0.863589	Control 2	1 vs. 10	Transcript
mmd	8981.32	-0.395192	0.0631035	-6.2626	3.78619e-10	2.12215e-09	0.760388	Control 2	1 vs. 10	Transcript
CG42766	78.2285	-0.666322	0.262717	-2.53627	0.0112039	0.0214765	0.630111	Control 2	1 vs. 10	Transcript
Ranbp16	4379.69	-0.0622437	0.0820244	-0.758844	0.447946	0.535242	0.957773	Control 2	1 vs. 10	Transcript
tay	4584.56	0.0998141	0.0615306	1.62218	0.104764	0.157243	1.07164	Control 2	1 vs. 10	Transcript
Gapdh2	39889.7	-0.166356	0.080113	-2.07652	0.0378462	0.0642833	0.891091	Control 2	1 vs. 10	Transcript
CG9170	6075.79	-0.259791	0.0804058	-3.231	0.0012336	0.00285242	0.835209	Control 2	1 vs. 10	Transcript
Stim	5382.9	0.327886	0.0575604	5.69638	1.22381e-08	5.78841e-08	1.25517	Control 2	1 vs. 10	Transcript
Lcch3	1620.7	-0.455783	0.0875312	-5.2071	1.91818e-07	7.93808e-07	0.729114	Control 2	1 vs. 10	Transcript
Gbeta13F	17213.6	-0.363979	0.145672	-2.49862	0.0124679	0.0236322	0.777019	Control 2	1 vs. 10	Transcript
ND-20	8325.9	-0.53665	0.0796712	-6.73581	1.63016e-11	1.02287e-10	0.68937	Control 2	1 vs. 10	Transcript
CycD	513.7	0.399078	0.143407	2.78284	0.00538858	0.0110732	1.31867	Control 2	1 vs. 10	Transcript
CG8931	1178.73	-0.263496	0.0944231	-2.79059	0.00526128	0.01084	0.833067	Control 2	1 vs. 10	Transcript
Rrp47	638.056	-0.0748075	0.119235	-0.627394	0.530401	0.61329	0.949469	Control 2	1 vs. 10	Transcript
CG8924	926.162	-0.543318	0.117222	-4.63495	3.57032e-06	1.26227e-05	0.686191	Control 2	1 vs. 10	Transcript
CG15916	895.566	-0.241191	0.112455	-2.14478	0.0319707	0.0551764	0.846046	Control 2	1 vs. 10	Transcript
Or13a	171.978	-0.683912	0.230283	-2.96988	0.00297914	0.00641004	0.622475	Control 2	1 vs. 10	Transcript
CR45527	59.0604	-0.482336	0.308917	-1.56138	0.118435	0.174643	0.715818	Control 2	1 vs. 10	Transcript
Tob	7023.57	-0.714533	0.145323	-4.91685	8.7947e-07	3.36567e-06	0.609402	Control 2	1 vs. 10	Transcript
exd	7804.8	-0.408059	0.146348	-2.78827	0.00529905	0.0109155	0.753637	Control 2	1 vs. 10	Transcript
vap	3218.54	0.0457027	0.0922209	0.495579	0.620192	0.694508	1.03219	Control 2	1 vs. 10	Transcript
Nipsnap	5046.58	0.414993	0.0831404	4.99148	5.99189e-07	2.34506e-06	1.33329	Control 2	1 vs. 10	Transcript
dpr18	2576.75	-0.639557	0.0851843	-7.50791	6.00767e-14	4.62935e-13	0.64191	Control 2	1 vs. 10	Transcript
CG8939	784.374	0.452405	0.142399	3.17703	0.0014879	0.00338774	1.36832	Control 2	1 vs. 10	Transcript
disco	1255.03	0.897018	0.138808	6.4623	1.0312e-10	6.05011e-10	1.86221	Control 2	1 vs. 10	Transcript
CG9915	1254.38	0.31918	0.110926	2.8774	0.00400966	0.00842108	1.24762	Control 2	1 vs. 10	Transcript
CG3632	4018.4	0.0216964	0.0710104	0.305538	0.759956	0.816439	1.01515	Control 2	1 vs. 10	Transcript
Fur2	6340.46	0.0608479	0.060088	1.01265	0.311229	0.394486	1.04308	Control 2	1 vs. 10	Transcript
Dsp1	5512.82	-0.231051	0.11887	-1.94374	0.0519268	0.085161	0.852014	Control 2	1 vs. 10	Transcript
CG9921	2000.6	-0.279266	0.0887177	-3.14781	0.001645	0.00371481	0.82401	Control 2	1 vs. 10	Transcript
CG32579	463.589	0.751858	0.164293	4.57631	4.73242e-06	1.63436e-05	1.68396	Control 2	1 vs. 10	Transcript
CG9917	6581.57	-0.293394	0.0710615	-4.12874	3.64759e-05	0.000110215	0.81598	Control 2	1 vs. 10	Transcript
CG3679	59.2782	0.182451	0.741769	0.245968	0.805707	0.853585	1.13481	Control 2	1 vs. 10	Transcript
caz	5436.24	-0.217818	0.10338	-2.10697	0.0351202	0.0600969	0.859865	Control 2	1 vs. 10	Transcript
nonA	7198.68	-0.368814	0.122784	-3.00376	0.00266661	0.00579957	0.774419	Control 2	1 vs. 10	Transcript
CG32576	588.769	0.108279	0.129441	0.836512	0.402867	0.490352	1.07794	Control 2	1 vs. 10	Transcript
eas	11590.7	0.253669	0.111946	2.26599	0.0234518	0.0418571	1.19224	Control 2	1 vs. 10	Transcript
CG9911	3141.62	0.393592	0.0937592	4.19791	2.69395e-05	8.29563e-05	1.31366	Control 2	1 vs. 10	Transcript
kat80	1427.78	0.0650851	0.0856491	0.759905	0.447311	0.534616	1.04615	Control 2	1 vs. 10	Transcript
Gpi1	371.307	0.0713031	0.139838	0.509899	0.610122	0.685935	1.05067	Control 2	1 vs. 10	Transcript
CG9919	2172.95	-0.0787087	0.0832906	-0.94499	0.344664	0.429463	0.946905	Control 2	1 vs. 10	Transcript
CalpC	543.834	0.193861	0.109324	1.77327	0.0761839	0.118909	1.14382	Control 2	1 vs. 10	Transcript
SWIP	773.541	0.537867	0.119901	4.48592	7.26002e-06	2.44267e-05	1.45182	Control 2	1 vs. 10	Transcript
Mfe2	4371.95	1.14247	0.131302	8.70112	3.28627e-18	3.52444e-17	2.20759	Control 2	1 vs. 10	Transcript
Prosalpha4	2048.63	0.714783	0.129164	5.53393	3.13136e-08	1.41526e-07	1.64124	Control 2	1 vs. 10	Transcript
Cyp1	28126.6	0.695905	0.0993831	7.00225	2.51886e-12	1.70685e-11	1.6199	Control 2	1 vs. 10	Transcript
U2af50	2236.39	0.198713	0.0839852	2.36605	0.0179791	0.0328977	1.14767	Control 2	1 vs. 10	Transcript
sl	846.615	0.0551653	0.131133	0.420683	0.673987	0.742192	1.03898	Control 2	1 vs. 10	Transcript
CG34015	364.268	0.00746113	0.129273	0.0577161	0.953975	0.965768	1.00519	Control 2	1 vs. 10	Transcript
hang	3775.76	-0.24731	0.0925046	-2.67349	0.00750661	0.0149222	0.842466	Control 2	1 vs. 10	Transcript
AnxB11	1694.7	0.122463	0.0953907	1.2838	0.199211	0.271276	1.08859	Control 2	1 vs. 10	Transcript
Rbp2	7742.34	0.177453	0.137826	1.28751	0.197916	0.269803	1.13089	Control 2	1 vs. 10	Transcript
CG4239	3047.98	-1.61025	0.0772069	-20.8562	1.33773e-96	1.01783e-94	0.327542	Control 2	1 vs. 10	Transcript
CG4301	290.385	-0.211487	0.149251	-1.41699	0.156486	0.221252	0.863647	Control 2	1 vs. 10	Transcript
TH1	952.843	0.474495	0.0897232	5.28843	1.23368e-07	5.23312e-07	1.38943	Control 2	1 vs. 10	Transcript
eIF-2alpha	3229.66	0.28683	0.126023	2.27602	0.0228448	0.0408416	1.21996	Control 2	1 vs. 10	Transcript
rngo	1274.16	0.858809	0.119322	7.19743	6.13602e-13	4.37582e-12	1.81354	Control 2	1 vs. 10	Transcript
CG9947	2532.54	-0.0546416	0.0783984	-0.696974	0.485819	0.571938	0.962834	Control 2	1 vs. 10	Transcript
mei-41	329.097	0.925142	0.165411	5.59299	2.23195e-08	1.02604e-07	1.89887	Control 2	1 vs. 10	Transcript
Nup153	3550.93	0.137747	0.0742284	1.85572	0.0634935	0.101529	1.10019	Control 2	1 vs. 10	Transcript
Arp2	2804.91	0.145676	0.0596248	2.44321	0.0145571	0.0272028	1.10625	Control 2	1 vs. 10	Transcript
SNRPG	693.725	0.21917	0.112468	1.94873	0.0513276	0.0843071	1.16406	Control 2	1 vs. 10	Transcript
CG9784	1987.17	0.771063	0.0774853	9.95108	2.4945e-23	3.49845e-22	1.70653	Control 2	1 vs. 10	Transcript
CanA-14F	7457.88	-0.66212	0.196444	-3.37053	0.000750237	0.00181329	0.631949	Control 2	1 vs. 10	Transcript
CG9902	845.092	0.13417	0.105563	1.27099	0.203731	0.276496	1.09746	Control 2	1 vs. 10	Transcript
RpS19a	29636.9	1.23085	0.150462	8.18044	2.82814e-16	2.64041e-15	2.34705	Control 2	1 vs. 10	Transcript
CG9782	157.115	-2.81474	0.273505	-10.2913	7.70931e-25	1.16036e-23	0.142128	Control 2	1 vs. 10	Transcript
CG13014	322.855	1.17608	0.1612	7.2958	2.96881e-13	2.17001e-12	2.25963	Control 2	1 vs. 10	Transcript
Ubc7	2348.13	0.309562	0.0650085	4.76187	1.91808e-06	7.06071e-06	1.23933	Control 2	1 vs. 10	Transcript
Rok	2143.78	-0.0211421	0.082595	-0.255973	0.797972	0.847807	0.985452	Control 2	1 vs. 10	Transcript
mbt	2109.91	-0.106204	0.067443	-1.57472	0.115321	0.170494	0.929029	Control 2	1 vs. 10	Transcript
SMC3	1524.46	0.1366	0.11111	1.22942	0.218915	0.293575	1.09931	Control 2	1 vs. 10	Transcript
Pp2B-14D	4595.01	-0.142161	0.114181	-1.24505	0.213113	0.287132	0.906161	Control 2	1 vs. 10	Transcript
CG4678	3701.45	-0.202995	0.0843161	-2.40755	0.0160599	0.0297292	0.868745	Control 2	1 vs. 10	Transcript
CG34325	907.256	-0.311389	0.127095	-2.45005	0.0142837	0.0267486	0.805866	Control 2	1 vs. 10	Transcript
CG13012	447.292	-0.677702	0.166245	-4.07654	4.57115e-05	0.000135619	0.62516	Control 2	1 vs. 10	Transcript
2019-09-04	3758.56	-0.392048	0.0653625	-5.99805	1.99699e-09	1.0358e-08	0.762047	Control 2	1 vs. 10	Transcript
CG9676	10361.6	0.135932	0.118303	1.14901	0.25055	0.329235	1.0988	Control 2	1 vs. 10	Transcript
goe	2499.13	-0.906262	0.10819	-8.37658	5.44889e-17	5.32921e-16	0.533566	Control 2	1 vs. 10	Transcript
CG13008	58.5254	-1.11572	0.501066	-2.22668	0.0259685	0.0458494	0.461462	Control 2	1 vs. 10	Transcript
CG9673	55.4747	0.847792	0.55649	1.52346	0.127643	0.186063	1.79974	Control 2	1 vs. 10	Transcript
CG9723	557.612	1.00436	0.123956	8.10251	5.3835e-16	4.90762e-15	2.00605	Control 2	1 vs. 10	Transcript
r	2261.28	2.51574	0.193016	13.0338	7.8557e-39	1.98198e-37	5.71889	Control 2	1 vs. 10	Transcript
Axs	403.122	-1.09462	0.177369	-6.17143	6.76756e-10	3.67181e-09	0.46826	Control 2	1 vs. 10	Transcript
CG4829	2165.45	-0.253769	0.0794218	-3.1952	0.00139734	0.00319738	0.838703	Control 2	1 vs. 10	Transcript
CG13003	1159.08	-0.522434	0.157508	-3.31686	0.000910351	0.00216348	0.696196	Control 2	1 vs. 10	Transcript
CG4880	202.879	0.749963	0.205	3.65835	0.000253843	0.000662941	1.68175	Control 2	1 vs. 10	Transcript
DENR	104.131	-0.196142	0.368098	-0.532853	0.594136	0.67187	0.872882	Control 2	1 vs. 10	Transcript
CG9125	267.457	0.238455	0.16324	1.46077	0.14408	0.206841	1.17973	Control 2	1 vs. 10	Transcript
Rcp	321.201	0.0591262	0.175002	0.337859	0.735469	0.795784	1.04183	Control 2	1 vs. 10	Transcript
CG9132	3057.88	-0.416062	0.077357	-5.37847	7.51203e-08	3.26535e-07	0.749467	Control 2	1 vs. 10	Transcript
Nprl2	615.97	0.58807	0.11093	5.30126	1.15008e-07	4.90002e-07	1.50323	Control 2	1 vs. 10	Transcript
CG4872	524.51	1.061	0.120768	8.78548	1.557e-18	1.70388e-17	2.08638	Control 2	1 vs. 10	Transcript
CG13005	170.572	0.290137	0.185987	1.55998	0.118764	0.175075	1.22276	Control 2	1 vs. 10	Transcript
CG4789	1504.72	0.582595	0.087854	6.63141	3.32502e-11	2.02839e-10	1.49754	Control 2	1 vs. 10	Transcript
CG4768	1565.56	-0.0861299	0.0834894	-1.03163	0.302247	0.385	0.942046	Control 2	1 vs. 10	Transcript
Rrp45	233.537	0.505884	0.202671	2.49608	0.0125574	0.0237833	1.41999	Control 2	1 vs. 10	Transcript
Sap30	716.049	0.132434	0.113244	1.16945	0.242221	0.319839	1.09614	Control 2	1 vs. 10	Transcript
CG9609	846.173	-0.0313004	0.0967076	-0.32366	0.746196	0.805244	0.978538	Control 2	1 vs. 10	Transcript
RSG7	4404.86	-0.536198	0.100912	-5.31353	1.07521e-07	4.59521e-07	0.689586	Control 2	1 vs. 10	Transcript
mRpL22	828.293	0.0642647	0.0991074	0.648435	0.516703	0.600542	1.04555	Control 2	1 vs. 10	Transcript
RhoGAP15B	1590.84	0.501133	0.111682	4.48715	7.21832e-06	2.43033e-05	1.41532	Control 2	1 vs. 10	Transcript
CG4928	7804.75	-0.75036	0.110207	-6.80865	9.85166e-12	6.31277e-11	0.594455	Control 2	1 vs. 10	Transcript
Ubr1	7880.76	-0.192888	0.0712432	-2.70746	0.00678002	0.0136178	0.874853	Control 2	1 vs. 10	Transcript
CG13001	473.703	-0.130551	0.120688	-1.08172	0.279377	0.361249	0.913483	Control 2	1 vs. 10	Transcript
Arpc3B	58.325	-0.259507	0.331264	-0.783384	0.433402	0.520774	0.835373	Control 2	1 vs. 10	Transcript
wcy	2566.58	0.0416367	0.0757279	0.549821	0.582442	0.661512	1.02928	Control 2	1 vs. 10	Transcript
CG4991	1670.8	-0.339442	0.114068	-2.97578	0.00292241	0.00629638	0.790347	Control 2	1 vs. 10	Transcript
CG5004	1836.23	-0.262476	0.0797581	-3.2909	0.00099866	0.00235367	0.833656	Control 2	1 vs. 10	Transcript
xmas-2	377.097	0.67325	0.155832	4.32036	1.55772e-05	4.9743e-05	1.59466	Control 2	1 vs. 10	Transcript
CG4949	212.994	0.0393327	0.239363	0.164322	0.869477	0.902606	1.02764	Control 2	1 vs. 10	Transcript
CG5010	5339.37	0.553348	0.180753	3.06135	0.00220339	0.00485883	1.46749	Control 2	1 vs. 10	Transcript
CG16700	1497.52	-0.359666	0.0904078	-3.97826	6.94202e-05	0.000198522	0.779345	Control 2	1 vs. 10	Transcript
xmas-1	128.819	0.0626808	0.303143	0.20677	0.836189	0.876557	1.0444	Control 2	1 vs. 10	Transcript
RpS5a	41747	1.08357	0.115985	9.34232	9.42421e-21	1.14261e-19	2.11927	Control 2	1 vs. 10	Transcript
CG34327	1942.37	-5.45886	0.173086	-31.5384	2.58421e-218	1.24856e-215	0.0227363	Control 2	1 vs. 10	Transcript
CG5172	1609.45	-5.01431	0.611266	-8.20317	2.34139e-16	2.21162e-15	0.0309415	Control 2	1 vs. 10	Transcript
CG8675	439.536	0.271963	0.125548	2.16621	0.0302954	0.0526236	1.20745	Control 2	1 vs. 10	Transcript
CG8915	532.839	0.0644206	0.162958	0.395321	0.692606	0.758718	1.04566	Control 2	1 vs. 10	Transcript
CG12998	72.0464	-7.76568	1.08702	-7.144	9.06515e-13	6.37994e-12	0.00459511	Control 2	1 vs. 10	Transcript
CG5162	3819.77	1.67603	0.111821	14.9884	8.73827e-51	3.12733e-49	3.19547	Control 2	1 vs. 10	Transcript
B-H1	299.436	-0.361626	0.146194	-2.4736	0.0133758	0.0252097	0.778287	Control 2	1 vs. 10	Transcript
B-H2	226.11	-0.270446	0.159723	-1.69321	0.0904149	0.138284	0.829063	Control 2	1 vs. 10	Transcript
CG5613	302.078	0.638693	0.177104	3.60632	0.000310567	0.000800911	1.55692	Control 2	1 vs. 10	Transcript
CG8611	425.035	0.446448	0.150833	2.95989	0.00307749	0.00660692	1.36268	Control 2	1 vs. 10	Transcript
CG43658	2529.02	0.315858	0.0722705	4.3705	1.23964e-05	4.02102e-05	1.24475	Control 2	1 vs. 10	Transcript
ppk23	50.5686	-0.162792	0.355224	-0.458279	0.646752	0.718176	0.893295	Control 2	1 vs. 10	Transcript
X11L	4617.25	-0.0386445	0.05859	-0.659574	0.509527	0.594683	0.973569	Control 2	1 vs. 10	Transcript
stas	4014.68	0.183188	0.0664523	2.75668	0.00583912	0.0119112	1.13539	Control 2	1 vs. 10	Transcript
beta-Spec	20687.4	-0.307854	0.0778837	-3.95275	7.72595e-05	0.000219576	0.807842	Control 2	1 vs. 10	Transcript
RhoGAPp190	10360.5	-0.161849	0.107279	-1.50867	0.131384	0.190969	0.893879	Control 2	1 vs. 10	Transcript
CG12992	50.9047	-1.53824	0.598901	-2.56844	0.0102156	0.0197111	0.344304	Control 2	1 vs. 10	Transcript
CG12991	3648.24	-0.792578	0.0924056	-8.57716	9.72461e-18	1.01478e-16	0.577312	Control 2	1 vs. 10	Transcript
Ankle2	1959.53	0.339426	0.10329	3.28614	0.00101569	0.00239205	1.26525	Control 2	1 vs. 10	Transcript
CG8326	321.271	0.290405	0.165041	1.75959	0.078477	0.122153	1.22298	Control 2	1 vs. 10	Transcript
IntS2	1384.05	1.48878	0.0866927	17.173	4.22641e-66	2.17233e-64	2.80651	Control 2	1 vs. 10	Transcript
CG5800	399.074	0.901067	0.168401	5.35073	8.7598e-08	3.77378e-07	1.86745	Control 2	1 vs. 10	Transcript
CG8289	1623.26	0.0949866	0.0923523	1.02852	0.303703	0.386549	1.06806	Control 2	1 vs. 10	Transcript
ND-24	5008.75	-0.226355	0.0985438	-2.297	0.0216188	0.0388584	0.854792	Control 2	1 vs. 10	Transcript
CG8188	3342.51	-0.232289	0.0694462	-3.34487	0.000823205	0.00197287	0.851283	Control 2	1 vs. 10	Transcript
CG42684	2191.43	-0.206161	0.0957829	-2.15238	0.0313676	0.054281	0.866841	Control 2	1 vs. 10	Transcript
par-6	3560.41	0.0730105	0.091544	0.797545	0.425135	0.512487	1.05191	Control 2	1 vs. 10	Transcript
unc-4	153.734	0.0400146	0.198682	0.201401	0.840385	0.88	1.02812	Control 2	1 vs. 10	Transcript
CG8173	195.533	0.0263588	0.262558	0.100392	0.920033	0.942147	1.01844	Control 2	1 vs. 10	Transcript
CG6762	67.6004	0.365114	0.365352	0.999349	0.317626	0.40131	1.28798	Control 2	1 vs. 10	Transcript
Ucp4A	1732.3	0.16808	0.115682	1.45295	0.146238	0.209347	1.12356	Control 2	1 vs. 10	Transcript
CG6769	765.916	0.857591	0.142179	6.03179	1.62152e-09	8.48335e-09	1.81201	Control 2	1 vs. 10	Transcript
mnb	1714.04	-0.0619529	0.109518	-0.565684	0.571609	0.651966	0.957967	Control 2	1 vs. 10	Transcript
CG32554	57.1189	0.116823	0.381862	0.30593	0.759658	0.816254	1.08434	Control 2	1 vs. 10	Transcript
CG15814	2305.15	0.364795	0.0868868	4.1985	2.68684e-05	8.27901e-05	1.2877	Control 2	1 vs. 10	Transcript
CG6847	403.716	-0.168098	0.13668	-1.22987	0.218747	0.293414	0.890015	Control 2	1 vs. 10	Transcript
Vps4	3429.51	0.144909	0.0703271	2.06051	0.0393502	0.0666155	1.10566	Control 2	1 vs. 10	Transcript
CG7772	1170.45	-0.307325	0.109326	-2.8111	0.00493726	0.0102226	0.808139	Control 2	1 vs. 10	Transcript
Arp8	272.335	1.11584	0.191997	5.81173	6.18312e-09	3.04058e-08	2.1672	Control 2	1 vs. 10	Transcript
CG32557	112.609	0.31194	0.567955	0.549233	0.582845	0.661736	1.24138	Control 2	1 vs. 10	Transcript
Spt7	205.467	0.435174	0.175239	2.48332	0.0130165	0.0245901	1.35207	Control 2	1 vs. 10	Transcript
CG8142	123.545	0.223034	0.214571	1.03944	0.298599	0.381057	1.16719	Control 2	1 vs. 10	Transcript
CG6398	1877.6	-0.776147	0.10264	-7.56183	3.97426e-14	3.10957e-13	0.583924	Control 2	1 vs. 10	Transcript
e(y)1	277.774	0.634708	0.200756	3.16159	0.00156911	0.00355671	1.55262	Control 2	1 vs. 10	Transcript
CG6867	1378.64	0.100275	0.0790418	1.26863	0.204574	0.277445	1.07198	Control 2	1 vs. 10	Transcript
CG12672	125.998	-0.259872	0.243595	-1.06682	0.286051	0.368233	0.835162	Control 2	1 vs. 10	Transcript
Frq1	8333.11	-0.947697	0.135894	-6.97379	3.08506e-12	2.07308e-11	0.518459	Control 2	1 vs. 10	Transcript
Frq2	4189.05	-1.0847	0.151006	-7.18317	6.81109e-13	4.83227e-12	0.47149	Control 2	1 vs. 10	Transcript
ari-1	5621.08	-0.387273	0.0822185	-4.71029	2.47361e-06	8.94221e-06	0.764573	Control 2	1 vs. 10	Transcript
wupA	20530.1	-1.87142	0.095896	-19.5151	8.17222e-85	5.29988e-83	0.273304	Control 2	1 vs. 10	Transcript
CG7206	1457.6	0.0183303	0.0859583	0.213247	0.831134	0.873057	1.01279	Control 2	1 vs. 10	Transcript
RhoGAP16F	337.677	0.0170561	0.142618	0.119593	0.904806	0.931111	1.01189	Control 2	1 vs. 10	Transcript
Mvb12	989.975	-0.121424	0.104037	-1.16712	0.243164	0.320908	0.91928	Control 2	1 vs. 10	Transcript
CG7135	1555.86	0.170376	0.0929431	1.83312	0.0667844	0.105845	1.12535	Control 2	1 vs. 10	Transcript
Taf8	208.246	0.369482	0.212603	1.7379	0.0822285	0.127213	1.29189	Control 2	1 vs. 10	Transcript
scu	4305.16	1.60468	0.224964	7.13307	9.8155e-13	6.88795e-12	3.04129	Control 2	1 vs. 10	Transcript
CR32553	1257.22	0.462124	0.214338	2.15606	0.0310791	0.053852	1.37757	Control 2	1 vs. 10	Transcript
CG6023	281.943	-0.242377	0.149488	-1.62138	0.104936	0.157336	0.845351	Control 2	1 vs. 10	Transcript
CrebB	3259.3	-0.122919	0.0840931	-1.4617	0.143824	0.206626	0.918328	Control 2	1 vs. 10	Transcript
CG32547	993.482	-0.0986816	0.0878523	-1.12327	0.261324	0.341055	0.933886	Control 2	1 vs. 10	Transcript
por	392.226	0.60449	0.181601	3.32866	0.000872638	0.00208154	1.52044	Control 2	1 vs. 10	Transcript
CG32549	9034.63	0.802715	0.102523	7.82959	4.89447e-15	4.12339e-14	1.74438	Control 2	1 vs. 10	Transcript
CG32551	165.765	0.424564	0.243218	1.74561	0.080878	0.125425	1.34217	Control 2	1 vs. 10	Transcript
CG32548	69.3872	-2.01371	0.770808	-2.61247	0.00898907	0.0175833	0.247635	Control 2	1 vs. 10	Transcript
CG6290	840.393	0.127126	0.172991	0.734872	0.462417	0.549746	1.09212	Control 2	1 vs. 10	Transcript
CG6179	362.573	0.0785788	0.146989	0.53459	0.592933	0.670825	1.05598	Control 2	1 vs. 10	Transcript
CG6106	74.0147	-0.594859	0.322533	-1.84433	0.0651345	0.103672	0.662109	Control 2	1 vs. 10	Transcript
Tsf1	77853.4	2.81278	0.126887	22.1675	7.07183e-109	6.8335e-107	7.02635	Control 2	1 vs. 10	Transcript
betaCOP	3902.74	0.730406	0.0976033	7.48342	7.24153e-14	5.54476e-13	1.65911	Control 2	1 vs. 10	Transcript
Bx	2845.76	-0.248957	0.078789	-3.15979	0.00157881	0.00357453	0.841505	Control 2	1 vs. 10	Transcript
HisRS	2081	1.08377	0.132407	8.18508	2.72124e-16	2.55047e-15	2.11956	Control 2	1 vs. 10	Transcript
GalNAc-T2	1092.15	0.233178	0.108262	2.15384	0.0312529	0.0541019	1.17542	Control 2	1 vs. 10	Transcript
CG6481	72.824	-0.891356	0.522294	-1.70662	0.0878934	0.134726	0.539107	Control 2	1 vs. 10	Transcript
Ggt-1	1148.78	0.368026	0.111471	3.30154	0.000961554	0.0022751	1.29059	Control 2	1 vs. 10	Transcript
CG15043	634.317	1.37545	0.9657	1.4243	0.15436	0.218771	2.59448	Control 2	1 vs. 10	Transcript
CG15046	268.422	0.583814	0.18239	3.2009	0.00136998	0.00313808	1.49881	Control 2	1 vs. 10	Transcript
psh	1731.2	0.987557	0.147198	6.70904	1.95903e-11	1.21973e-10	1.98282	Control 2	1 vs. 10	Transcript
Wnt5	1073.54	-0.519984	0.089584	-5.80443	6.4584e-09	3.16789e-08	0.697379	Control 2	1 vs. 10	Transcript
CCKLR-17D1	569.9	-0.292933	0.122517	-2.39096	0.0168046	0.0309832	0.816241	Control 2	1 vs. 10	Transcript
Rip11	4454.02	-0.062149	0.0844029	-0.736337	0.461526	0.548889	0.957836	Control 2	1 vs. 10	Transcript
Cyp18a1	1292.3	0.267635	0.22502	1.18939	0.234288	0.311235	1.20383	Control 2	1 vs. 10	Transcript
CG6659	2193.69	1.23794	0.0866531	14.2862	2.66803e-46	8.65139e-45	2.35862	Control 2	1 vs. 10	Transcript
wgn	1450.82	-0.431447	0.0844463	-5.10913	3.23645e-07	1.31237e-06	0.741518	Control 2	1 vs. 10	Transcript
Cyp308a1	550.927	0.168273	0.138667	1.2135	0.224939	0.300676	1.12371	Control 2	1 vs. 10	Transcript
Ing3	445.545	0.914025	0.233982	3.9064	9.3682e-05	0.000262696	1.8843	Control 2	1 vs. 10	Transcript
CG6617	1144.15	0.0798867	0.0929532	0.85943	0.390104	0.476859	1.05694	Control 2	1 vs. 10	Transcript
CG6540	105.105	-0.131036	0.306557	-0.427443	0.669056	0.738277	0.913176	Control 2	1 vs. 10	Transcript
fu	545.643	0.0586697	0.124314	0.471949	0.636963	0.709426	1.0415	Control 2	1 vs. 10	Transcript
CCKLR-17D3	480.139	-0.0198744	0.123606	-0.160789	0.87226	0.904846	0.986319	Control 2	1 vs. 10	Transcript
Pvf1	397.764	-0.132171	0.124862	-1.05854	0.289811	0.371905	0.912458	Control 2	1 vs. 10	Transcript
CG7326	271.421	0.348149	0.186318	1.86858	0.0616816	0.0989424	1.27293	Control 2	1 vs. 10	Transcript
CG32544	822.76	0.141558	0.210788	0.671568	0.501859	0.587742	1.1031	Control 2	1 vs. 10	Transcript
CG7322	2628.85	2.49578	0.243629	10.2442	1.25715e-24	1.8689e-23	5.64033	Control 2	1 vs. 10	Transcript
CG42450	9494.07	-0.489646	0.102462	-4.77882	1.76324e-06	6.50808e-06	0.7122	Control 2	1 vs. 10	Transcript
CG6891	167.847	-0.504226	0.190339	-2.6491	0.00807075	0.0159191	0.705039	Control 2	1 vs. 10	Transcript
bnb	9266.88	-0.242823	0.111329	-2.18114	0.0291733	0.0509156	0.84509	Control 2	1 vs. 10	Transcript
CG7058	1378.08	-0.127543	0.0802087	-1.59014	0.111803	0.166004	0.915389	Control 2	1 vs. 10	Transcript
Atg101	2865.81	-0.381806	0.0603293	-6.3287	2.47231e-10	1.4111e-09	0.767476	Control 2	1 vs. 10	Transcript
CG6961	395.546	0.296682	0.147789	2.00747	0.0446999	0.0746517	1.22832	Control 2	1 vs. 10	Transcript
Usp39	413.415	0.436266	0.141277	3.08803	0.0020149	0.00447276	1.3531	Control 2	1 vs. 10	Transcript
CG18259	480.693	0.138544	0.191573	0.723193	0.469561	0.556938	1.10079	Control 2	1 vs. 10	Transcript
htk	2539.45	0.449465	0.0952548	4.71856	2.3752e-06	8.61255e-06	1.36553	Control 2	1 vs. 10	Transcript
CG7280	850.01	0.653646	0.136612	4.78468	1.71261e-06	6.33332e-06	1.57314	Control 2	1 vs. 10	Transcript
CG7101	175.16	0.301739	0.213312	1.41454	0.157202	0.222147	1.23263	Control 2	1 vs. 10	Transcript
S6KL	2463.09	-0.280814	0.103692	-2.70817	0.00676559	0.0135973	0.823126	Control 2	1 vs. 10	Transcript
CG7378	7310.83	-0.659294	0.12894	-5.11317	3.168e-07	1.28569e-06	0.633188	Control 2	1 vs. 10	Transcript
SdhBL	60.3422	-2.19755	0.659992	-3.32966	0.000869533	0.00207464	0.218008	Control 2	1 vs. 10	Transcript
CG7358	2074.49	0.504393	0.152603	3.30526	0.000948896	0.00224845	1.41853	Control 2	1 vs. 10	Transcript
CG7332	3619.12	0.109308	0.062551	1.7475	0.0805501	0.124997	1.07871	Control 2	1 vs. 10	Transcript
CG34330	2237.4	0.542201	0.144833	3.74363	0.000181379	0.000483761	1.45619	Control 2	1 vs. 10	Transcript
Obp18a	2090.16	0.430168	0.0966543	4.45058	8.56392e-06	2.85159e-05	1.34739	Control 2	1 vs. 10	Transcript
tgy	69.8535	0.526078	0.606167	0.867876	0.385462	0.472021	1.44001	Control 2	1 vs. 10	Transcript
Hs3st-B	518.851	-0.319167	0.137219	-2.32597	0.02002	0.0362953	0.801533	Control 2	1 vs. 10	Transcript
CG14194	1336.24	0.253283	0.0969716	2.61193	0.00900333	0.0176041	1.19192	Control 2	1 vs. 10	Transcript
rictor	2134	0.0901223	0.0694862	1.29698	0.194638	0.266136	1.06446	Control 2	1 vs. 10	Transcript
CG7889	254.764	1.16319	0.201195	5.7814	7.40834e-09	3.59552e-08	2.23952	Control 2	1 vs. 10	Transcript
CG14196	1196.71	0.973068	0.105028	9.26486	1.95336e-20	2.33028e-19	1.96301	Control 2	1 vs. 10	Transcript
Ulp1	2891.08	0.00353385	0.0742891	0.0475689	0.96206	0.971997	1.00245	Control 2	1 vs. 10	Transcript
CG7990	5633.53	-0.880405	0.0653751	-13.467	2.44645e-41	6.69689e-40	0.543215	Control 2	1 vs. 10	Transcript
CG7914	113.688	0.739273	0.245466	3.01172	0.00259776	0.00565628	1.66933	Control 2	1 vs. 10	Transcript
Mec2	380.912	3.00609	0.225001	13.3603	1.0312e-40	2.77561e-39	8.03383	Control 2	1 vs. 10	Transcript
CG7453	1591.02	0.609698	0.0824281	7.39672	1.39587e-13	1.0456e-12	1.52594	Control 2	1 vs. 10	Transcript
CG7556	3010.36	2.33432	0.100151	23.3081	3.66613e-120	4.21736e-118	5.04315	Control 2	1 vs. 10	Transcript
CG33939	159.155	-2.56696	0.226586	-11.3289	9.44093e-30	1.72453e-28	0.168759	Control 2	1 vs. 10	Transcript
nAChRalpha7	10995.1	-0.610392	0.088733	-6.87898	6.02833e-12	3.95195e-11	0.655019	Control 2	1 vs. 10	Transcript
CG8034	2224.19	-0.0816557	0.0760671	-1.07347	0.283061	0.365182	0.944973	Control 2	1 vs. 10	Transcript
CG32537	311.743	0.683097	0.163073	4.1889	2.80314e-05	8.61265e-05	1.60558	Control 2	1 vs. 10	Transcript
CG32536	51.215	0.971806	0.360124	2.69853	0.00696461	0.0139509	1.96129	Control 2	1 vs. 10	Transcript
out	1090.39	-0.101672	0.105811	-0.96088	0.336612	0.421223	0.931952	Control 2	1 vs. 10	Transcript
CG8051	728.093	0.57124	0.108489	5.26544	1.39854e-07	5.90135e-07	1.4858	Control 2	1 vs. 10	Transcript
pcm	1503.06	0.244528	0.119822	2.04077	0.0412739	0.0694704	1.18471	Control 2	1 vs. 10	Transcript
l(1)G0156	14821.7	-1.0635	0.0884513	-12.0235	2.67291e-33	5.61485e-32	0.478471	Control 2	1 vs. 10	Transcript
Pfrx	10726.9	0.536552	0.114669	4.67915	2.88067e-06	1.03077e-05	1.4505	Control 2	1 vs. 10	Transcript
mRpS14	513.806	-0.00716468	0.202714	-0.0353438	0.971806	0.979612	0.995046	Control 2	1 vs. 10	Transcript
CG32533	616.121	0.777472	0.159687	4.86872	1.12321e-06	4.24466e-06	1.71413	Control 2	1 vs. 10	Transcript
ksh	472.759	0.252753	0.150103	1.68386	0.0922091	0.140539	1.19148	Control 2	1 vs. 10	Transcript
CG14200	4063.01	0.271032	0.0678608	3.99394	6.49852e-05	0.000186835	1.20667	Control 2	1 vs. 10	Transcript
CG12204	106.188	0.964846	0.250502	3.85165	0.000117324	0.000322899	1.95186	Control 2	1 vs. 10	Transcript
ND-18	2671.71	-0.106157	0.212781	-0.498905	0.617846	0.692604	0.929059	Control 2	1 vs. 10	Transcript
NAA15-16	2162.7	1.23523	0.0949735	13.0061	1.12964e-38	2.8206e-37	2.3542	Control 2	1 vs. 10	Transcript
Grip84	1043.59	0.0960307	0.0910128	1.05513	0.291364	0.373626	1.06883	Control 2	1 vs. 10	Transcript
Tao	7133.27	-0.00441809	0.0556282	-0.0794217	0.936697	0.954276	0.996942	Control 2	1 vs. 10	Transcript
Rcd-1	2716.76	0.0859294	0.0972936	0.883197	0.37713	0.464053	1.06137	Control 2	1 vs. 10	Transcript
e(y)3	3272.57	0.155279	0.0687127	2.25983	0.0238318	0.0424492	1.11364	Control 2	1 vs. 10	Transcript
MKP-4	865.609	0.500971	0.114722	4.36682	1.26071e-05	4.08664e-05	1.41517	Control 2	1 vs. 10	Transcript
NAA20	975.06	0.285249	0.115669	2.46608	0.0136601	0.0256955	1.21862	Control 2	1 vs. 10	Transcript
CG14221	383.024	-0.475669	0.249596	-1.90575	0.0566824	0.0919614	0.719133	Control 2	1 vs. 10	Transcript
car	1216.58	0.141923	0.0843212	1.68313	0.0923506	0.14071	1.10338	Control 2	1 vs. 10	Transcript
CG14207	9182.09	-0.525466	0.0708118	-7.42061	1.16585e-13	8.76022e-13	0.694735	Control 2	1 vs. 10	Transcript
RpS10b	24364.4	0.861578	0.148768	5.79143	6.97876e-09	3.40069e-08	1.81702	Control 2	1 vs. 10	Transcript
CG14215	1064.7	0.511522	0.132617	3.85714	0.000114723	0.000316282	1.42555	Control 2	1 vs. 10	Transcript
Ranbp21	1002.38	0.701558	0.100987	6.94703	3.73044e-12	2.49634e-11	1.62626	Control 2	1 vs. 10	Transcript
Arp10	1072.41	0.0955308	0.0998546	0.956699	0.338719	0.423257	1.06846	Control 2	1 vs. 10	Transcript
Sec61gamma	2011.65	0.548243	0.133514	4.10625	4.02132e-05	0.000120453	1.4623	Control 2	1 vs. 10	Transcript
CG12237	2550.97	1.07165	0.131615	8.1423	3.87848e-16	3.58982e-15	2.10183	Control 2	1 vs. 10	Transcript
CG14210	141.395	0.13407	0.22233	0.603024	0.546493	0.62769	1.09739	Control 2	1 vs. 10	Transcript
CG14220	549.236	0.154719	0.135586	1.14111	0.253823	0.332884	1.1132	Control 2	1 vs. 10	Transcript
CG32532	236.753	-0.185875	0.170805	-1.08823	0.276494	0.358241	0.879116	Control 2	1 vs. 10	Transcript
meso18E	528.67	0.721945	0.164486	4.38911	1.13817e-05	3.71559e-05	1.6494	Control 2	1 vs. 10	Transcript
CG12531	5383.16	-0.444933	0.0705602	-6.30573	2.86838e-10	1.62946e-09	0.734618	Control 2	1 vs. 10	Transcript
CG14229	405.631	0.0513144	0.142857	0.3592	0.719445	0.782442	1.03621	Control 2	1 vs. 10	Transcript
Ssu72	909.178	0.31191	0.112834	2.76433	0.00570393	0.0116625	1.24135	Control 2	1 vs. 10	Transcript
Pmp70	5903.36	0.758976	0.0943482	8.04441	8.66584e-16	7.77512e-15	1.69229	Control 2	1 vs. 10	Transcript
Alr	514.777	0.86871	0.194574	4.46467	8.01923e-06	2.68224e-05	1.82603	Control 2	1 vs. 10	Transcript
CG18809	1538.77	-0.277117	0.0963784	-2.8753	0.00403638	0.00847351	0.825238	Control 2	1 vs. 10	Transcript
zld	446.511	-0.229256	0.128936	-1.77806	0.0753944	0.11781	0.853075	Control 2	1 vs. 10	Transcript
COX6B	9850.85	-0.899992	0.118116	-7.61953	2.54596e-14	2.02149e-13	0.53589	Control 2	1 vs. 10	Transcript
Zw	1587.41	0.744298	0.131964	5.64017	1.6988e-08	7.91872e-08	1.67516	Control 2	1 vs. 10	Transcript
et	1533.17	2.94776	0.103094	28.5929	8.24194e-180	2.48881e-177	7.71548	Control 2	1 vs. 10	Transcript
parvin	1657.5	0.232203	0.100878	2.30182	0.0213454	0.0384385	1.17463	Control 2	1 vs. 10	Transcript
CG14234	2102.14	-0.428605	0.0739631	-5.79484	6.8385e-09	3.33908e-08	0.74298	Control 2	1 vs. 10	Transcript
CG14230	340.539	0.655163	0.183699	3.56651	0.000361768	0.000922122	1.57479	Control 2	1 vs. 10	Transcript
CG14232	1096.03	0.233701	0.138274	1.69013	0.0910035	0.139008	1.17585	Control 2	1 vs. 10	Transcript
CG14231	317.001	1.39797	0.220467	6.34095	2.28349e-10	1.30719e-09	2.63531	Control 2	1 vs. 10	Transcript
Ubqn	7101.17	0.521082	0.0520764	10.0061	1.43276e-23	2.04502e-22	1.43503	Control 2	1 vs. 10	Transcript
AP-1-2beta	4841.92	-0.0701077	0.0597487	-1.17338	0.240645	0.318193	0.952567	Control 2	1 vs. 10	Transcript
Cdc42	4057.42	0.128925	0.0921663	1.39883	0.161864	0.227803	1.09348	Control 2	1 vs. 10	Transcript
Mer	1408.09	0.386068	0.101851	3.79053	0.000150327	0.0004069	1.30683	Control 2	1 vs. 10	Transcript
dome	1505.9	0.181201	0.0947644	1.91212	0.0558614	0.0907818	1.13383	Control 2	1 vs. 10	Transcript
Hers	3868.53	-0.0707448	0.0676856	-1.0452	0.295932	0.378453	0.952146	Control 2	1 vs. 10	Transcript
pico	1669.55	-0.215706	0.136383	-1.58162	0.113737	0.168522	0.861125	Control 2	1 vs. 10	Transcript
Nup205	945.14	1.14381	0.102907	11.1149	1.06126e-28	1.88164e-27	2.20963	Control 2	1 vs. 10	Transcript
CG15618	594.172	1.40454	0.124703	11.263	1.99748e-29	3.61455e-28	2.64732	Control 2	1 vs. 10	Transcript
CG12655	320.056	-0.243666	0.193086	-1.26195	0.206966	0.28006	0.844597	Control 2	1 vs. 10	Transcript
Nep3	4379.59	-0.276291	0.0803818	-3.43723	0.000587692	0.0014439	0.825711	Control 2	1 vs. 10	Transcript
CG34331	1577.99	1.13325	0.132648	8.54325	1.30499e-17	1.35156e-16	2.19352	Control 2	1 vs. 10	Transcript
AnxB10	4415.13	0.243151	0.156736	1.55134	0.12082	0.177726	1.18357	Control 2	1 vs. 10	Transcript
Rab35	2448.72	-0.153361	0.0705032	-2.17524	0.029612	0.051628	0.899153	Control 2	1 vs. 10	Transcript
CG9572	1514.65	-1.02666	0.233764	-4.39189	1.12368e-05	3.66953e-05	0.490844	Control 2	1 vs. 10	Transcript
CG9578	441.504	0.240294	0.137697	1.7451	0.0809677	0.125544	1.18123	Control 2	1 vs. 10	Transcript
CG9581	622.47	0.690409	0.169039	4.08432	4.42066e-05	0.000131632	1.61374	Control 2	1 vs. 10	Transcript
CG9577	1086.23	0.862263	0.167409	5.15062	2.59622e-07	1.06388e-06	1.81789	Control 2	1 vs. 10	Transcript
CG17065	1667.52	0.855123	0.159505	5.3611	8.2719e-08	3.58115e-07	1.80891	Control 2	1 vs. 10	Transcript
sw	1684.15	0.31815	0.106334	2.992	0.00277158	0.00600622	1.24673	Control 2	1 vs. 10	Transcript
Peritrophin-A	245.17	-1.95012	0.195783	-9.96059	2.26705e-23	3.2074e-22	0.258795	Control 2	1 vs. 10	Transcript
CG17068	770.951	0.558579	0.104764	5.33178	9.72565e-08	4.17684e-07	1.47282	Control 2	1 vs. 10	Transcript
obst-A	576.248	-1.86919	0.163167	-11.4557	2.20197e-30	4.18028e-29	0.273727	Control 2	1 vs. 10	Transcript
Rab10	4779.07	0.311882	0.0778585	4.00576	6.18196e-05	0.000178691	1.24133	Control 2	1 vs. 10	Transcript
Obp19d	40394.8	0.304714	0.16015	1.90267	0.0570835	0.0925034	1.23517	Control 2	1 vs. 10	Transcript
CG1695	3410.64	-0.16258	0.05905	-2.75326	0.00590047	0.0120313	0.893426	Control 2	1 vs. 10	Transcript
CG11710	985.996	0.113977	0.101104	1.12733	0.259605	0.339361	1.08221	Control 2	1 vs. 10	Transcript
Pp4-19C	1081.8	0.372782	0.114414	3.2582	0.00112122	0.00261888	1.29485	Control 2	1 vs. 10	Transcript
Obp19c	344.353	-1.21661	0.166873	-7.29062	3.08526e-13	2.25173e-12	0.430294	Control 2	1 vs. 10	Transcript
Obp19a	3196.59	-0.348334	0.0904043	-3.85307	0.000116644	0.000321304	0.78549	Control 2	1 vs. 10	Transcript
CG15456	256.181	-0.232665	0.176756	-1.31631	0.188071	0.258621	0.851061	Control 2	1 vs. 10	Transcript
Obp19b	336.51	0.834465	0.217206	3.84181	0.000122131	0.000335746	1.7832	Control 2	1 vs. 10	Transcript
HERC2	4617.71	0.922128	0.088743	10.391	2.72487e-25	4.1728e-24	1.89491	Control 2	1 vs. 10	Transcript
l(1)G0004	295.95	0.972144	0.288779	3.3664	0.00076157	0.00183746	1.96175	Control 2	1 vs. 10	Transcript
mal	735.617	0.647817	0.120851	5.36045	8.30133e-08	3.59068e-07	1.5668	Control 2	1 vs. 10	Transcript
cactin	643.615	0.466164	0.124383	3.74782	0.000178378	0.000476207	1.38143	Control 2	1 vs. 10	Transcript
Syx16	675.264	0.701051	0.153243	4.57477	4.76754e-06	1.64414e-05	1.62569	Control 2	1 vs. 10	Transcript
RhoGAP19D	3683.07	-0.135907	0.0821858	-1.65366	0.0981974	0.148704	0.910097	Control 2	1 vs. 10	Transcript
GstT3	814.504	0.876535	0.130554	6.71398	1.8939e-11	1.18222e-10	1.83596	Control 2	1 vs. 10	Transcript
RunxB	115.962	0.0228813	0.239819	0.0954105	0.923989	0.944903	1.01599	Control 2	1 vs. 10	Transcript
CG1812	1770.07	0.138384	0.0706678	1.95823	0.0502033	0.0827276	1.10067	Control 2	1 vs. 10	Transcript
CG32506	1755.63	-0.160043	0.0952716	-1.67986	0.0929837	0.141519	0.894998	Control 2	1 vs. 10	Transcript
Tak1	2493.64	-0.0028531	0.074504	-0.0382946	0.969453	0.977444	0.998024	Control 2	1 vs. 10	Transcript
RunxA	307.581	-0.457302	0.171147	-2.67198	0.00754049	0.0149769	0.728347	Control 2	1 vs. 10	Transcript
Cyp6v1	843.303	0.571305	0.108742	5.25377	1.49021e-07	6.25538e-07	1.48587	Control 2	1 vs. 10	Transcript
run	92.0295	-0.0192022	0.286902	-0.0669296	0.946638	0.961224	0.986778	Control 2	1 vs. 10	Transcript
CG1324	81.5581	-4.7149	1.04042	-4.53171	5.85076e-06	1.99296e-05	0.0380781	Control 2	1 vs. 10	Transcript
Ntf-2	2617.35	0.119419	0.0843095	1.41643	0.156649	0.221398	1.0863	Control 2	1 vs. 10	Transcript
CG1529	449.002	0.58883	0.112468	5.23555	1.64493e-07	6.86609e-07	1.50403	Control 2	1 vs. 10	Transcript
CG32512	1229.05	0.848663	0.312621	2.71467	0.00663409	0.0133608	1.80083	Control 2	1 vs. 10	Transcript
bves	3865.37	-0.258686	0.0815705	-3.17132	0.00151749	0.00344862	0.835849	Control 2	1 vs. 10	Transcript
CG1518	1943.04	0.422834	0.0984457	4.2951	1.74614e-05	5.5285e-05	1.34056	Control 2	1 vs. 10	Transcript
Cbs	1415.19	0.952181	0.145052	6.56442	5.2237e-11	3.15085e-10	1.9348	Control 2	1 vs. 10	Transcript
Mgstl	802.105	-0.0412393	0.285549	-0.144421	0.885168	0.915387	0.97182	Control 2	1 vs. 10	Transcript
CG1532	1518.81	0.286606	0.0781886	3.66557	0.000246785	0.000645207	1.21977	Control 2	1 vs. 10	Transcript
r-cup	64.7514	-0.239126	0.417308	-0.573021	0.566631	0.647281	0.847258	Control 2	1 vs. 10	Transcript
CG34120	8466.97	-0.292776	0.0659287	-4.4408	8.96267e-06	2.9731e-05	0.81633	Control 2	1 vs. 10	Transcript
CG15445	918.919	0.701005	0.10856	6.45729	1.06595e-10	6.25015e-10	1.62564	Control 2	1 vs. 10	Transcript
CG32523	9111.9	-0.0991592	0.0746108	-1.32902	0.183841	0.253852	0.933577	Control 2	1 vs. 10	Transcript
sol	3878.23	0.263558	0.093808	2.80954	0.00496118	0.0102633	1.20044	Control 2	1 vs. 10	Transcript
tty	5883.18	-0.0535601	0.0862062	-0.621303	0.5344	0.616807	0.963556	Control 2	1 vs. 10	Transcript
CG1718	5169.26	-0.0293454	0.0672717	-0.436223	0.662675	0.732239	0.979865	Control 2	1 vs. 10	Transcript
CG1486	2046.59	0.389243	0.08145	4.77892	1.76239e-06	6.50746e-06	1.30971	Control 2	1 vs. 10	Transcript
Dd	2430.01	-0.181848	0.09298	-1.95577	0.0504921	0.0831468	0.881573	Control 2	1 vs. 10	Transcript
Rpt6	2432.93	0.487295	0.077573	6.28176	3.34752e-10	1.88503e-09	1.40181	Control 2	1 vs. 10	Transcript
fliI	1761.21	0.103154	0.0680664	1.5155	0.129647	0.188671	1.07412	Control 2	1 vs. 10	Transcript
2019-09-01	1164.32	0.175809	0.100852	1.74325	0.0812903	0.125984	1.1296	Control 2	1 vs. 10	Transcript
peng	881.617	0.822272	0.127071	6.47095	9.73897e-11	5.73128e-10	1.76819	Control 2	1 vs. 10	Transcript
dod	427.516	0.521732	0.155214	3.36138	0.000775543	0.00186792	1.43568	Control 2	1 vs. 10	Transcript
DIP-beta	1738.95	-0.647482	0.114116	-5.67389	1.39592e-08	6.54478e-08	0.638394	Control 2	1 vs. 10	Transcript
slgA	18925.6	-0.803807	0.0639385	-12.5716	3.02665e-36	6.94693e-35	0.572836	Control 2	1 vs. 10	Transcript
CG1678	3126.11	-0.87257	1.05934	-0.823695	0.410113	0.497365	0.546173	Control 2	1 vs. 10	Transcript
lcs	1690.93	-0.0583188	0.896913	-0.0650217	0.948157	0.961894	0.960383	Control 2	1 vs. 10	Transcript
mst	175.546	0.93071	0.284516	3.27121	0.0010709	0.00250984	1.90621	Control 2	1 vs. 10	Transcript
Hlc	5054.96	-0.323103	0.0900791	-3.58688	0.000334657	0.000859492	0.799349	Control 2	1 vs. 10	Transcript
GCS2alpha	13238.4	0.101178	0.0663861	1.52408	0.127489	0.185867	1.07265	Control 2	1 vs. 10	Transcript
Cyp6t1	2360.51	2.46268	0.132402	18.6	3.21215e-77	1.91599e-75	5.51241	Control 2	1 vs. 10	Transcript
Cp110	542.304	0.0789906	0.123155	0.641389	0.52127	0.604903	1.05628	Control 2	1 vs. 10	Transcript
l(1)G0196	15775.4	-0.40733	0.0558773	-7.28973	3.10573e-13	2.26325e-12	0.754017	Control 2	1 vs. 10	Transcript
CG17598	1934.8	0.078464	0.0883644	0.88796	0.374562	0.461717	1.05589	Control 2	1 vs. 10	Transcript
CG17600	779.422	0.00406346	0.11668	0.0348257	0.972219	0.979619	1.00282	Control 2	1 vs. 10	Transcript
S6kII	1200.8	0.0318418	0.0964032	0.330299	0.741174	0.801205	1.02232	Control 2	1 vs. 10	Transcript
CG12576	4245.45	0.226611	0.0533313	4.24913	2.14605e-05	6.69449e-05	1.17008	Control 2	1 vs. 10	Transcript
CG14613	821.511	0.467038	0.110792	4.21547	2.4926e-05	7.71244e-05	1.38227	Control 2	1 vs. 10	Transcript
Usp2	8501.13	-0.427265	0.0709051	-6.02587	1.68199e-09	8.77595e-09	0.74367	Control 2	1 vs. 10	Transcript
CG17599	147.05	-0.0458483	0.216636	-0.211637	0.83239	0.873988	0.96872	Control 2	1 vs. 10	Transcript
CG14618	247.12	0.409547	0.17209	2.37983	0.0173204	0.0317766	1.32827	Control 2	1 vs. 10	Transcript
wap	1888.29	0.0945567	0.083591	1.13118	0.257978	0.337601	1.06774	Control 2	1 vs. 10	Transcript
tilB	60.3028	0.323889	0.375009	0.863683	0.387762	0.474417	1.2517	Control 2	1 vs. 10	Transcript
CG14615	556.154	1.03746	0.166983	6.21293	5.2004e-10	2.8666e-09	2.0526	Control 2	1 vs. 10	Transcript
CG14621	1110.12	0.498809	0.130191	3.83135	0.000127443	0.000349257	1.41305	Control 2	1 vs. 10	Transcript
CR43493	63.937	0.228684	0.384345	0.594996	0.551846	0.632861	1.17177	Control 2	1 vs. 10	Transcript
Cda4	177.259	-4.16584	0.34626	-12.031	2.44296e-33	5.14299e-32	0.055713	Control 2	1 vs. 10	Transcript
fog	1943.64	-0.254615	0.081211	-3.13523	0.00171718	0.00386516	0.838211	Control 2	1 vs. 10	Transcript
CG42346	2148.12	-0.708305	0.119328	-5.93578	2.92445e-09	1.48341e-08	0.612039	Control 2	1 vs. 10	Transcript
CG13865	2119.43	-0.0389285	0.0832946	-0.467359	0.640243	0.712012	0.973378	Control 2	1 vs. 10	Transcript
Rab21	931.657	-0.0736085	0.100859	-0.729817	0.465502	0.552869	0.950258	Control 2	1 vs. 10	Transcript
FucTC	78.5569	-0.0688409	0.302458	-0.227605	0.819953	0.864779	0.953404	Control 2	1 vs. 10	Transcript
CG40485	7126.29	-1.45054	0.119336	-12.1552	5.38593e-34	1.15911e-32	0.365884	Control 2	1 vs. 10	Transcript
CG40486	2094.73	-0.447413	0.0884135	-5.06046	4.18256e-07	1.66871e-06	0.733357	Control 2	1 vs. 10	Transcript
zyd	4445.72	-0.27645	0.0722136	-3.82822	0.000129074	0.000353426	0.82562	Control 2	1 vs. 10	Transcript
CG17162	155.765	-0.851452	0.356596	-2.38772	0.0169533	0.0312098	0.554227	Control 2	1 vs. 10	Transcript
ATbp	343.184	-0.157004	0.150655	-1.04215	0.297344	0.380007	0.896885	Control 2	1 vs. 10	Transcript
su(f)	1982.19	0.239901	0.10384	2.3103	0.0208715	0.0377257	1.18091	Control 2	1 vs. 10	Transcript
CG17163	770.468	-0.0746802	0.100037	-0.746527	0.455349	0.542296	0.949553	Control 2	1 vs. 10	Transcript
CG17168	1307.04	-0.134334	0.108285	-1.24057	0.214766	0.288996	0.91109	Control 2	1 vs. 10	Transcript
CR43480	491.963	-0.377361	0.149106	-2.53082	0.0113795	0.0217548	0.769844	Control 2	1 vs. 10	Transcript
Mhc	94980.2	-1.85605	0.0878378	-21.1304	4.18169e-99	3.33948e-97	0.276232	Control 2	1 vs. 10	Transcript
CG13384	3033.85	-0.300536	0.0882966	-3.4037	0.000664787	0.00161606	0.811951	Control 2	1 vs. 10	Transcript
dpr3	1347.07	-0.323091	0.106757	-3.02642	0.00247471	0.0054041	0.799355	Control 2	1 vs. 10	Transcript
CG3714	4914.15	0.534617	0.0848219	6.30282	2.92286e-10	1.65846e-09	1.44856	Control 2	1 vs. 10	Transcript
Ddr	1016.5	-0.660455	0.124092	-5.32231	1.0246e-07	4.3886e-07	0.632679	Control 2	1 vs. 10	Transcript
ND-B14.5B	5528.75	-0.560083	0.087987	-6.36552	1.94627e-10	1.11945e-09	0.678263	Control 2	1 vs. 10	Transcript
Wnt6	945.29	-0.569501	0.143668	-3.964	7.37041e-05	0.00020978	0.67385	Control 2	1 vs. 10	Transcript
tkv	3501.52	-0.152414	0.0859347	-1.7736	0.0761297	0.118844	0.899744	Control 2	1 vs. 10	Transcript
kuz	1712.75	-0.239259	0.123609	-1.93561	0.0529155	0.0865622	0.84718	Control 2	1 vs. 10	Transcript
osp	3372.48	-0.472673	0.0731337	-6.46314	1.02554e-10	6.0205e-10	0.720628	Control 2	1 vs. 10	Transcript
CycE	144.176	-0.0960356	0.338708	-0.283535	0.776767	0.83039	0.9356	Control 2	1 vs. 10	Transcript
CG7456	1243.26	0.456885	0.0798049	5.72503	1.03416e-08	4.94706e-08	1.37258	Control 2	1 vs. 10	Transcript
Grip75	668.799	0.0337466	0.125046	0.269874	0.787257	0.838821	1.02367	Control 2	1 vs. 10	Transcript
sick	3604.8	-0.107049	0.0863716	-1.2394	0.215196	0.289414	0.928485	Control 2	1 vs. 10	Transcript
CadN2	1816.51	-0.386129	0.0797611	-4.84107	1.29142e-06	4.83308e-06	0.76518	Control 2	1 vs. 10	Transcript
CG42238	2747.63	-0.045259	0.0855248	-0.529191	0.596673	0.673951	0.969116	Control 2	1 vs. 10	Transcript
tio	492.425	-0.648561	0.112098	-5.78564	7.22359e-09	3.51291e-08	0.637916	Control 2	1 vs. 10	Transcript
tup	980.771	-0.249848	0.0946463	-2.63981	0.00829535	0.0163255	0.840985	Control 2	1 vs. 10	Transcript
ush	512.944	0.376603	0.156423	2.4076	0.0160578	0.0297292	1.29828	Control 2	1 vs. 10	Transcript
ND-15	6961.26	-0.568055	0.0895181	-6.34571	2.21409e-10	1.26896e-09	0.674525	Control 2	1 vs. 10	Transcript
CG3645	569.499	0.525391	0.107092	4.90596	9.29734e-07	3.54679e-06	1.43932	Control 2	1 vs. 10	Transcript
GluRIIC	242.183	0.0803342	0.230001	0.349278	0.726881	0.789019	1.05726	Control 2	1 vs. 10	Transcript
ds	512.461	-1.20125	0.124523	-9.64681	5.0709e-22	6.55958e-21	0.434898	Control 2	1 vs. 10	Transcript
CG17075	1777.61	-0.697764	0.08606	-8.10788	5.15096e-16	4.70007e-15	0.616527	Control 2	1 vs. 10	Transcript
erm	548.713	-0.290065	0.163719	-1.77173	0.0764397	0.119212	0.817865	Control 2	1 vs. 10	Transcript
haf	870.003	-0.91501	0.10558	-8.66653	4.4549e-18	4.69953e-17	0.53034	Control 2	1 vs. 10	Transcript
CG4896	2614.57	-0.0403377	0.087849	-0.459171	0.646111	0.717547	0.972427	Control 2	1 vs. 10	Transcript
chinmo	2731.68	-0.628951	0.103916	-6.05248	1.42628e-09	7.49846e-09	0.646647	Control 2	1 vs. 10	Transcript
sau	4184.95	-0.0458193	0.107521	-0.426142	0.670004	0.738985	0.96874	Control 2	1 vs. 10	Transcript
Slh	1426.33	0.523955	0.0861759	6.08006	1.20136e-09	6.37145e-09	1.43789	Control 2	1 vs. 10	Transcript
NTPase	4632.46	0.134704	0.0574663	2.34405	0.0190757	0.0347005	1.09787	Control 2	1 vs. 10	Transcript
Bacc	21734.1	0.100402	0.0547029	1.8354	0.0664465	0.105379	1.07207	Control 2	1 vs. 10	Transcript
Pgk	15179.4	0.227695	0.130689	1.74227	0.0814609	0.126165	1.17096	Control 2	1 vs. 10	Transcript
Rab5	15665.4	-0.069469	0.0810844	-0.856749	0.391584	0.478245	0.952989	Control 2	1 vs. 10	Transcript
CG17265	251.869	-0.37111	0.191959	-1.93328	0.0532019	0.0870158	0.773187	Control 2	1 vs. 10	Transcript
Drgx	794.386	-0.282178	0.0914673	-3.08502	0.00203538	0.00451382	0.822348	Control 2	1 vs. 10	Transcript
ed	3785.89	-0.78383	0.079219	-9.89448	4.3991e-23	6.06398e-22	0.580823	Control 2	1 vs. 10	Transcript
pgant2	2862.3	-0.595046	0.100724	-5.90772	3.46873e-09	1.74848e-08	0.662023	Control 2	1 vs. 10	Transcript
fred	2041.04	-0.554967	0.143522	-3.86678	0.000110281	0.000305256	0.680673	Control 2	1 vs. 10	Transcript
bark	894.056	-0.0947393	0.0976372	-0.97032	0.331887	0.416605	0.936441	Control 2	1 vs. 10	Transcript
CG34351	3010.44	-0.544545	0.0936252	-5.81623	6.01911e-09	2.96597e-08	0.685608	Control 2	1 vs. 10	Transcript
Msp300	15932.5	-0.130936	0.0793261	-1.6506	0.0988203	0.149554	0.913239	Control 2	1 vs. 10	Transcript
CG8892	441.599	0.0826075	0.122706	0.673214	0.500811	0.586899	1.05893	Control 2	1 vs. 10	Transcript
dpy	8227.12	-1.74412	0.0691732	-25.2138	2.82564e-140	4.334e-138	0.298516	Control 2	1 vs. 10	Transcript
bdl	8773.68	-1.33982	0.121128	-11.0612	1.93479e-28	3.38694e-27	0.39507	Control 2	1 vs. 10	Transcript
mRpS2	527.552	0.265069	0.115043	2.30408	0.0212181	0.038252	1.20169	Control 2	1 vs. 10	Transcript
Gs1l	3189.51	0.275972	0.123467	2.23519	0.0254052	0.0449452	1.21081	Control 2	1 vs. 10	Transcript
CG9171	2097.36	-0.532675	0.158114	-3.36894	0.000754585	0.00182217	0.691272	Control 2	1 vs. 10	Transcript
DIP-theta	1043.28	-0.577355	0.0888442	-6.49852	8.11162e-11	4.81466e-10	0.670191	Control 2	1 vs. 10	Transcript
CG9109	297.895	-0.696667	0.164537	-4.23411	2.29458e-05	7.12942e-05	0.616996	Control 2	1 vs. 10	Transcript
CG13784	8078.44	0.428221	0.0710458	6.02739	1.66631e-09	8.70352e-09	1.34557	Control 2	1 vs. 10	Transcript
ihog	193.789	0.217931	0.231997	0.939369	0.347542	0.432213	1.16306	Control 2	1 vs. 10	Transcript
Pvf2	110.756	-0.205109	0.244253	-0.83974	0.401054	0.488384	0.867473	Control 2	1 vs. 10	Transcript
Tig	5897.05	1.55674	0.124828	12.4711	1.07386e-35	2.39646e-34	2.94188	Control 2	1 vs. 10	Transcript
CG12375	1078.14	0.396486	0.0990309	4.00366	6.23704e-05	0.000180121	1.3163	Control 2	1 vs. 10	Transcript
CG7227	222.631	2.72739	0.294315	9.26692	1.91596e-20	2.28849e-19	6.62258	Control 2	1 vs. 10	Transcript
CG34398	2828.76	-0.538792	0.102524	-5.2553	1.47781e-07	6.21413e-07	0.688347	Control 2	1 vs. 10	Transcript
tai	3537.94	0.109592	0.112957	0.970206	0.331944	0.416615	1.07892	Control 2	1 vs. 10	Transcript
Sema1a	4922.06	-0.576075	0.112971	-5.09932	3.40881e-07	1.37764e-06	0.670786	Control 2	1 vs. 10	Transcript
CG44153	1312.59	-0.253605	0.0827877	-3.06332	0.00218896	0.00482811	0.838798	Control 2	1 vs. 10	Transcript
CG5850	1717.68	0.803144	0.0883274	9.0928	9.65187e-20	1.1183e-18	1.7449	Control 2	1 vs. 10	Transcript
nAChRalpha6	7016.52	-0.407486	0.0873689	-4.66397	3.10161e-06	1.10634e-05	0.753936	Control 2	1 vs. 10	Transcript
CG4908	504.159	-0.142899	0.121451	-1.17659	0.239357	0.31662	0.905698	Control 2	1 vs. 10	Transcript
cana	1425.77	-0.0604925	0.0985135	-0.614053	0.53918	0.620915	0.958937	Control 2	1 vs. 10	Transcript
Gyc32E	158.166	-0.204969	0.249888	-0.820242	0.412078	0.499184	0.867558	Control 2	1 vs. 10	Transcript
CG17124	11740.7	0.555818	0.115595	4.80831	1.52208e-06	5.6634e-06	1.47	Control 2	1 vs. 10	Transcript
Trim9	957.348	-0.352616	0.115328	-3.0575	0.00223191	0.00491722	0.783163	Control 2	1 vs. 10	Transcript
Nup154	1107.29	0.502677	0.135153	3.71932	0.000199761	0.000530521	1.41684	Control 2	1 vs. 10	Transcript
Pde1c	6863.42	-0.435184	0.0552732	-7.87333	3.45311e-15	2.94765e-14	0.739599	Control 2	1 vs. 10	Transcript
bru1	3070.98	-0.191403	0.126146	-1.51731	0.129188	0.188061	0.875754	Control 2	1 vs. 10	Transcript
crol	8234.95	-0.178105	0.0828014	-2.15099	0.0314767	0.05446	0.883863	Control 2	1 vs. 10	Transcript
Rab3-GAP	1374.94	0.0329934	0.144041	0.229055	0.818826	0.864262	1.02313	Control 2	1 vs. 10	Transcript
Oatp33Eb	144.292	-1.2779	0.271672	-4.70384	2.55309e-06	9.21231e-06	0.412395	Control 2	1 vs. 10	Transcript
CG5142	613.562	0.534931	0.123862	4.31878	1.56893e-05	5.0068e-05	1.44887	Control 2	1 vs. 10	Transcript
CG31855	674.101	-0.205764	0.109559	-1.8781	0.0603671	0.0971241	0.86708	Control 2	1 vs. 10	Transcript
Vha68-2	10898.9	0.0933434	0.0736788	1.2669	0.205192	0.278089	1.06684	Control 2	1 vs. 10	Transcript
CG42784	1229.69	-0.29409	0.149318	-1.96955	0.0488896	0.0807695	0.815587	Control 2	1 vs. 10	Transcript
CG5867	7072.64	-0.193762	0.127884	-1.51513	0.129739	0.188749	0.874323	Control 2	1 vs. 10	Transcript
Pih1D1	3023.11	0.273545	0.0790607	3.45993	0.000540311	0.00133735	1.20877	Control 2	1 vs. 10	Transcript
wb	1194.09	0.568616	0.110665	5.13818	2.77409e-07	1.13297e-06	1.4831	Control 2	1 vs. 10	Transcript
CenG1A	4271.14	-0.332023	0.111501	-2.97776	0.00290366	0.00626017	0.794422	Control 2	1 vs. 10	Transcript
CG4218	73.4209	-6.21659	1.11552	-5.57283	2.50629e-08	1.14507e-07	0.0134468	Control 2	1 vs. 10	Transcript
CG46301	983.768	-0.005167	0.110121	-0.046921	0.962576	0.972235	0.996425	Control 2	1 vs. 10	Transcript
TM9SF4	2785.11	0.0637217	0.0778881	0.818118	0.41329	0.500453	1.04516	Control 2	1 vs. 10	Transcript
CG42313	2490.52	-0.213978	0.0665205	-3.21671	0.00129668	0.00298613	0.862157	Control 2	1 vs. 10	Transcript
CG5953	1070.51	0.463225	0.144992	3.19483	0.00139913	0.00320071	1.37862	Control 2	1 vs. 10	Transcript
CG42389	4054.84	-0.106101	0.104948	-1.01098	0.312025	0.395318	0.929096	Control 2	1 vs. 10	Transcript
PRL-1	1033.6	-0.72763	0.126907	-5.73358	9.83343e-09	4.71098e-08	0.603895	Control 2	1 vs. 10	Transcript
CadN	7009.45	-0.527589	0.0883201	-5.97361	2.32067e-09	1.19217e-08	0.693713	Control 2	1 vs. 10	Transcript
Dif	4507.43	0.241951	0.0752272	3.21626	0.00129871	0.0029901	1.18259	Control 2	1 vs. 10	Transcript
ApepP	598.662	0.229704	0.103903	2.21075	0.0270528	0.0476246	1.17259	Control 2	1 vs. 10	Transcript
tweek	6840.81	0.248885	0.0806588	3.08565	0.00203108	0.00450559	1.18829	Control 2	1 vs. 10	Transcript
Fas3	2509.54	-0.543395	0.0888256	-6.11755	9.5024e-10	5.08426e-09	0.686154	Control 2	1 vs. 10	Transcript
CG10283	1403.11	-0.218742	0.0997096	-2.19379	0.0282508	0.0495052	0.859315	Control 2	1 vs. 10	Transcript
CG42750	2935.85	-0.190223	0.0881531	-2.15787	0.0309383	0.053663	0.876471	Control 2	1 vs. 10	Transcript
Atac2	482.47	0.997898	0.145666	6.85062	7.35331e-12	4.78163e-11	1.99709	Control 2	1 vs. 10	Transcript
CdGAPr	2703.43	0.266317	0.0889045	2.99554	0.00273962	0.00594363	1.20273	Control 2	1 vs. 10	Transcript
Lar	861.436	-0.548692	0.190222	-2.88448	0.00392054	0.00825544	0.68364	Control 2	1 vs. 10	Transcript
CG10165	544.938	0.584529	0.144492	4.0454	5.22345e-05	0.00015316	1.49955	Control 2	1 vs. 10	Transcript
CG10137	1590.15	0.126511	0.0860836	1.46963	0.141663	0.204038	1.09165	Control 2	1 vs. 10	Transcript
CG31793	4300.62	1.49959	0.115591	12.9732	1.73551e-38	4.27811e-37	2.82763	Control 2	1 vs. 10	Transcript
brat	3033.61	-0.299934	0.185528	-1.61665	0.105954	0.158414	0.812289	Control 2	1 vs. 10	Transcript
Hr38	1033.57	-1.14358	0.325574	-3.5125	0.000443914	0.00111649	0.452635	Control 2	1 vs. 10	Transcript
spir	7774.09	-0.333035	0.0713065	-4.67047	3.00512e-06	1.07311e-05	0.793865	Control 2	1 vs. 10	Transcript
CG31688	1167.15	0.206759	0.109403	1.88988	0.0587738	0.0948449	1.15409	Control 2	1 vs. 10	Transcript
sNPF	8616.92	-0.0624553	0.105287	-0.593192	0.553053	0.634019	0.957633	Control 2	1 vs. 10	Transcript
Df31	4714.72	-0.306183	0.104958	-2.9172	0.0035319	0.00749972	0.808779	Control 2	1 vs. 10	Transcript
dtr	91.2778	-0.869477	0.426421	-2.03901	0.0414492	0.0697054	0.547345	Control 2	1 vs. 10	Transcript
CG42748	7514.8	-0.315283	0.107966	-2.92019	0.00349813	0.00743576	0.803693	Control 2	1 vs. 10	Transcript
lt	4570.21	0.044521	0.0664144	0.670352	0.502634	0.588495	1.03134	Control 2	1 vs. 10	Transcript
CG40006	2107.37	-0.529839	0.116919	-4.5317	5.85122e-06	1.99296e-05	0.692632	Control 2	1 vs. 10	Transcript
CR46268	191.425	0.0951215	0.262905	0.36181	0.717494	0.780935	1.06816	Control 2	1 vs. 10	Transcript
CG3164	11544.8	1.02108	0.117746	8.67189	4.25003e-18	4.50308e-17	2.02944	Control 2	1 vs. 10	Transcript
CG4822	7089.2	0.861513	0.0995522	8.65389	4.97745e-18	5.23933e-17	1.81694	Control 2	1 vs. 10	Transcript
Cda5	4207.58	-1.92704	0.0857346	-22.4768	7.00357e-112	7.12374e-110	0.262969	Control 2	1 vs. 10	Transcript
galectin	4574.76	-0.059065	0.0641205	-0.921157	0.356969	0.442399	0.959886	Control 2	1 vs. 10	Transcript
Sam-S	15981.8	0.231849	0.0834051	2.77979	0.00543933	0.0111735	1.17434	Control 2	1 vs. 10	Transcript
CG11377	923.869	0.179011	0.112678	1.5887	0.112129	0.166385	1.13211	Control 2	1 vs. 10	Transcript
net	332.297	-1.20946	0.192028	-6.29835	3.00834e-10	1.70197e-09	0.432431	Control 2	1 vs. 10	Transcript
l(2)gl	3023.28	0.14148	0.0976761	1.44846	0.147489	0.210764	1.10304	Control 2	1 vs. 10	Transcript
Nhe1	1371.99	-0.31631	0.0792612	-3.99073	6.587e-05	0.000189266	0.803121	Control 2	1 vs. 10	Transcript
Zir	5381.72	-0.242367	0.0613132	-3.95293	7.71997e-05	0.000219471	0.845357	Control 2	1 vs. 10	Transcript
CG11374	95.8159	-0.154173	0.302136	-0.510277	0.609858	0.685797	0.898647	Control 2	1 vs. 10	Transcript
dbr	2304.39	-0.215464	0.113822	-1.893	0.0583579	0.0942681	0.861269	Control 2	1 vs. 10	Transcript
CR44987	187.153	-0.321842	0.200251	-1.6072	0.108012	0.161092	0.800047	Control 2	1 vs. 10	Transcript
Gs1	15448.4	0.624803	0.0849295	7.35673	1.88471e-13	1.39448e-12	1.542	Control 2	1 vs. 10	Transcript
kis	14180.7	-0.252071	0.0892595	-2.82402	0.00474255	0.00985533	0.83969	Control 2	1 vs. 10	Transcript
Rpp30	215.131	0.35488	0.225769	1.57187	0.11598	0.171442	1.27888	Control 2	1 vs. 10	Transcript
Tbc1d15-17	1226	0.308828	0.0828985	3.72537	0.00019503	0.00051888	1.2387	Control 2	1 vs. 10	Transcript
spen	8567.73	-0.475178	0.11582	-4.10275	4.08272e-05	0.000122102	0.719378	Control 2	1 vs. 10	Transcript
CG42399	885.053	0.132716	0.100339	1.32267	0.185945	0.256354	1.09636	Control 2	1 vs. 10	Transcript
CG31974	1836.33	0.78351	0.120314	6.51221	7.40529e-11	4.41167e-10	1.72131	Control 2	1 vs. 10	Transcript
CG33635	333.699	-0.238603	0.163918	-1.45562	0.145497	0.208535	0.847566	Control 2	1 vs. 10	Transcript
CG11617	309.581	-0.88201	0.159857	-5.51749	3.43876e-08	1.54696e-07	0.542611	Control 2	1 vs. 10	Transcript
CG3436	1423.75	0.101536	0.0765696	1.32606	0.18482	0.255058	1.07292	Control 2	1 vs. 10	Transcript
CG3709	192.954	0.757001	0.201597	3.75503	0.000173323	0.000463811	1.68997	Control 2	1 vs. 10	Transcript
CG11454	780.528	0.15322	0.10445	1.46692	0.142397	0.20484	1.11205	Control 2	1 vs. 10	Transcript
mRpL10	930.615	-0.19724	0.0909119	-2.16958	0.0300389	0.0522343	0.872217	Control 2	1 vs. 10	Transcript
CG3625	2979.81	-0.130329	0.0872394	-1.49392	0.135196	0.195774	0.913623	Control 2	1 vs. 10	Transcript
Ent1	140.214	0.0192337	0.310801	0.0618845	0.950655	0.963619	1.01342	Control 2	1 vs. 10	Transcript
Plc21C	11317.1	0.0633962	0.0661499	0.958372	0.337875	0.42253	1.04492	Control 2	1 vs. 10	Transcript
CG43755	102.584	-3.98445	0.839516	-4.74613	2.07349e-06	7.58656e-06	0.0631772	Control 2	1 vs. 10	Transcript
Pi3K21B	2179	-0.174983	0.126057	-1.38812	0.165099	0.231715	0.885778	Control 2	1 vs. 10	Transcript
U2af38	873.207	0.53204	0.101531	5.24019	1.60415e-07	6.71324e-07	1.44597	Control 2	1 vs. 10	Transcript
Amnionless	66.8345	0.278096	0.301402	0.922673	0.356178	0.441589	1.21259	Control 2	1 vs. 10	Transcript
CG17078	1018.7	0.194613	0.098406	1.97765	0.0479682	0.0794236	1.14442	Control 2	1 vs. 10	Transcript
CG31921	62.3194	-2.845	0.817001	-3.48224	0.000497233	0.00123994	0.139178	Control 2	1 vs. 10	Transcript
CG11911	156.427	-0.958621	1.09695	-0.873898	0.382174	0.468767	0.514549	Control 2	1 vs. 10	Transcript
CG11562	342.858	-0.201929	0.153342	-1.31685	0.187889	0.258407	0.869387	Control 2	1 vs. 10	Transcript
CG11601	751.288	0.276417	0.142115	1.94502	0.0517728	0.0849373	1.21118	Control 2	1 vs. 10	Transcript
mbm	405.328	0.711677	0.181738	3.91594	9.00508e-05	0.000253248	1.63771	Control 2	1 vs. 10	Transcript
CG11555	458.175	0.0182285	0.142158	0.128227	0.89797	0.925654	1.01272	Control 2	1 vs. 10	Transcript
CG3345	189.817	-0.976699	0.304967	-3.20263	0.00136177	0.00312561	0.508141	Control 2	1 vs. 10	Transcript
smo	544.385	0.369331	0.151596	2.43628	0.0148393	0.0276659	1.29175	Control 2	1 vs. 10	Transcript
Hop	2433.53	0.682151	0.126602	5.38815	7.11875e-08	3.10278e-07	1.60453	Control 2	1 vs. 10	Transcript
CG4133	1587.46	-0.0437394	0.0964773	-0.453365	0.650286	0.721271	0.970137	Control 2	1 vs. 10	Transcript
crq	7859.83	0.0169021	0.0926211	0.182486	0.855201	0.891457	1.01178	Control 2	1 vs. 10	Transcript
ex	1013.75	-0.148918	0.137611	-1.08217	0.279178	0.361089	0.901927	Control 2	1 vs. 10	Transcript
cbt	6091.3	0.458348	0.229512	1.99705	0.0458192	0.0763101	1.37397	Control 2	1 vs. 10	Transcript
RpLP1	49382.9	1.07232	0.135793	7.89675	2.86267e-15	2.46982e-14	2.10281	Control 2	1 vs. 10	Transcript
CG4213	447.315	-1.31492	0.130768	-10.0554	8.70088e-24	1.25675e-22	0.401948	Control 2	1 vs. 10	Transcript
AP-2alpha	8606.36	-0.426974	0.0667092	-6.40052	1.5485e-10	8.98688e-10	0.74382	Control 2	1 vs. 10	Transcript
CG4297	1748.92	0.0716937	0.0819315	0.875044	0.38155	0.468249	1.05095	Control 2	1 vs. 10	Transcript
MED15	941.498	0.450132	0.100596	4.47467	7.65287e-06	2.56859e-05	1.36617	Control 2	1 vs. 10	Transcript
shv	1188.59	1.04232	0.0912345	11.4247	3.14849e-30	5.91904e-29	2.05954	Control 2	1 vs. 10	Transcript
BBS8	135.192	0.295928	0.240536	1.23028	0.218591	0.293245	1.22767	Control 2	1 vs. 10	Transcript
CG13692	61.8786	-0.500165	0.292744	-1.70854	0.0875354	0.134263	0.707026	Control 2	1 vs. 10	Transcript
CG11885	216.238	0.139195	0.158801	0.876537	0.380738	0.46748	1.10129	Control 2	1 vs. 10	Transcript
ebi	1954.88	0.0952105	0.0856325	1.11185	0.266203	0.34672	1.06822	Control 2	1 vs. 10	Transcript
RpI135	507.724	0.407402	0.108264	3.76306	0.00016785	0.000449788	1.3263	Control 2	1 vs. 10	Transcript
Ets21C	82.3937	1.316	0.309476	4.25235	2.11539e-05	6.61091e-05	2.48975	Control 2	1 vs. 10	Transcript
Gsc	54.4622	0.224347	0.308794	0.726528	0.467515	0.554867	1.16825	Control 2	1 vs. 10	Transcript
CG13689	248.836	-0.207756	0.188951	-1.09952	0.27154	0.352532	0.865883	Control 2	1 vs. 10	Transcript
cold	1122.82	-0.213308	0.133809	-1.59412	0.110909	0.164881	0.862557	Control 2	1 vs. 10	Transcript
CG2807	2384.62	0.230145	0.0694238	3.31507	0.000916199	0.00217471	1.17295	Control 2	1 vs. 10	Transcript
CG11835	620.197	-0.742524	0.122029	-6.08483	1.16618e-09	6.19847e-09	0.597693	Control 2	1 vs. 10	Transcript
lwr	2186.3	-0.110867	0.0836035	-1.32611	0.184805	0.255058	0.926031	Control 2	1 vs. 10	Transcript
rempA	213.411	0.151492	0.179284	0.844981	0.398121	0.485309	1.11072	Control 2	1 vs. 10	Transcript
Ipk2	655.271	1.39964	0.107048	13.0749	4.5834e-39	1.15941e-37	2.63835	Control 2	1 vs. 10	Transcript
CG2794	601.699	1.4631	0.106518	13.7358	6.19847e-43	1.78793e-41	2.75701	Control 2	1 vs. 10	Transcript
Tspo	159.98	-0.311565	0.514096	-0.606044	0.544486	0.626087	0.805767	Control 2	1 vs. 10	Transcript
Spp	2249.34	1.22092	0.14006	8.71712	2.85356e-18	3.08433e-17	2.33095	Control 2	1 vs. 10	Transcript
Pph13	1732	-0.12495	0.0994238	-1.25675	0.208846	0.282174	0.917036	Control 2	1 vs. 10	Transcript
Nle	467.622	0.713513	0.172133	4.14512	3.3964e-05	0.000103108	1.63979	Control 2	1 vs. 10	Transcript
GABA-B-R3	2416.88	-0.401692	0.0906838	-4.42959	9.44112e-06	3.11896e-05	0.75697	Control 2	1 vs. 10	Transcript
Eaat2	25714.4	-0.612181	0.109048	-5.61388	1.97845e-08	9.13851e-08	0.654207	Control 2	1 vs. 10	Transcript
CG13947	69.9293	-1.81428	0.948732	-1.91232	0.055835	0.0907542	0.284346	Control 2	1 vs. 10	Transcript
Hsp60B	105.325	-4.38846	0.852923	-5.1452	2.6724e-07	1.09236e-06	0.0477466	Control 2	1 vs. 10	Transcript
PNUTS	14267.1	-0.107271	0.0810839	-1.32297	0.185847	0.256255	0.928342	Control 2	1 vs. 10	Transcript
CG3662	26795.8	-0.29973	0.0615535	-4.86943	1.11921e-06	4.23119e-06	0.812404	Control 2	1 vs. 10	Transcript
drongo	7382.83	-0.0367355	0.0724418	-0.507103	0.612082	0.687659	0.974858	Control 2	1 vs. 10	Transcript
kraken	2773.8	1.05668	0.0968574	10.9097	1.03641e-27	1.74172e-26	2.08014	Control 2	1 vs. 10	Transcript
CG4291	414.439	0.353183	0.152112	2.32186	0.0202404	0.0366672	1.27738	Control 2	1 vs. 10	Transcript
dock	3267.07	-0.0190846	0.0814591	-0.234284	0.814764	0.861103	0.986859	Control 2	1 vs. 10	Transcript
Pex12	307.412	0.490318	0.145855	3.36168	0.000774688	0.00186632	1.40475	Control 2	1 vs. 10	Transcript
Saf6	475.342	0.259661	0.131927	1.96822	0.0490428	0.0810087	1.1972	Control 2	1 vs. 10	Transcript
aru	2163.53	0.00465715	0.0953916	0.0488213	0.961062	0.971584	1.00323	Control 2	1 vs. 10	Transcript
CG13950	382.817	-0.59709	0.125976	-4.73972	2.14009e-06	7.82431e-06	0.661086	Control 2	1 vs. 10	Transcript
CG3862	622.035	-0.312345	0.127176	-2.45599	0.0140495	0.0263357	0.805332	Control 2	1 vs. 10	Transcript
CG3876	770.498	-0.205121	0.108918	-1.88326	0.0596657	0.0961076	0.867466	Control 2	1 vs. 10	Transcript
Dbp21E2	371.185	0.81584	0.150554	5.41892	5.99592e-08	2.63237e-07	1.76032	Control 2	1 vs. 10	Transcript
dbe	447.974	0.513397	0.131187	3.91347	9.09774e-05	0.000255705	1.42741	Control 2	1 vs. 10	Transcript
Clp	172.892	0.716509	0.208004	3.44468	0.000571728	0.00140826	1.6432	Control 2	1 vs. 10	Transcript
Lsp1beta	2158.86	3.65318	0.266362	13.7151	8.24573e-43	2.36435e-41	12.581	Control 2	1 vs. 10	Transcript
CG4341	4328.51	-0.102955	0.101247	-1.01686	0.309219	0.392433	0.931124	Control 2	1 vs. 10	Transcript
IA-2	97645	-0.0269417	0.0787939	-0.341926	0.732407	0.793858	0.981499	Control 2	1 vs. 10	Transcript
CG4375	64.7148	-3.80639	1.72416	-2.20768	0.0272667	0.0479574	0.0714765	Control 2	1 vs. 10	Transcript
capt	4546.36	-0.0760839	0.128794	-0.590742	0.554694	0.635373	0.948629	Control 2	1 vs. 10	Transcript
CG4887	5756.87	0.253733	0.0855808	2.96483	0.00302849	0.00650896	1.19229	Control 2	1 vs. 10	Transcript
CG5080	3189.99	1.13387	0.138245	8.20187	2.36684e-16	2.23348e-15	2.19446	Control 2	1 vs. 10	Transcript
Tango14	170.712	1.07258	0.223765	4.79332	1.64047e-06	6.08051e-06	2.10318	Control 2	1 vs. 10	Transcript
CG4577	18090.8	-0.0201199	0.120431	-0.167065	0.867319	0.901294	0.986151	Control 2	1 vs. 10	Transcript
Pino	14585.6	0.375848	0.169293	2.2201	0.0264117	0.0465638	1.2976	Control 2	1 vs. 10	Transcript
mtRNApol	1505.38	0.10616	0.0989898	1.07243	0.283525	0.365684	1.07636	Control 2	1 vs. 10	Transcript
Atg4a	1956.14	0.887046	0.12543	7.07204	1.52672e-12	1.05377e-11	1.84939	Control 2	1 vs. 10	Transcript
CG4629	772.274	0.325385	0.141407	2.30105	0.021389	0.0385026	1.253	Control 2	1 vs. 10	Transcript
S	1945.55	-0.154654	0.0908358	-1.70257	0.0886483	0.135754	0.898348	Control 2	1 vs. 10	Transcript
CG5118	884.287	0.73023	0.152028	4.80326	1.561e-06	5.79483e-06	1.6589	Control 2	1 vs. 10	Transcript
CG14341	535.504	-0.0400857	0.141814	-0.282664	0.777434	0.831012	0.972597	Control 2	1 vs. 10	Transcript
IntS14	299.232	0.44283	0.149687	2.95837	0.00309268	0.00663218	1.35927	Control 2	1 vs. 10	Transcript
Vps29	734.252	0.264877	0.129829	2.0402	0.0413303	0.0695411	1.20153	Control 2	1 vs. 10	Transcript
Tfb4	155.297	0.520232	0.18983	2.74051	0.00613433	0.0124425	1.43419	Control 2	1 vs. 10	Transcript
l(2)10685	234.726	0.399135	0.171948	2.32125	0.0202734	0.0367202	1.31872	Control 2	1 vs. 10	Transcript
MFS3	192.7	0.558452	0.220776	2.5295	0.0114226	0.0218307	1.47269	Control 2	1 vs. 10	Transcript
Iris	11319.8	2.61948	0.167717	15.6185	5.45107e-55	2.09856e-53	6.14528	Control 2	1 vs. 10	Transcript
CG4552	2504.6	0.515494	0.126723	4.06787	4.7445e-05	0.000140417	1.42948	Control 2	1 vs. 10	Transcript
CG14340	359.457	-0.495085	0.169563	-2.91978	0.00350283	0.007444	0.70952	Control 2	1 vs. 10	Transcript
Plap	1570.63	1.54711	0.0861592	17.9564	4.2775e-72	2.40311e-70	2.92231	Control 2	1 vs. 10	Transcript
ast	415.595	0.774291	0.191226	4.04909	5.14169e-05	0.000151021	1.71035	Control 2	1 vs. 10	Transcript
robo3	2273.96	-0.286251	0.0676974	-4.22839	2.3537e-05	7.30608e-05	0.82003	Control 2	1 vs. 10	Transcript
CG5397	1901.12	0.000530253	0.15108	0.00350976	0.9972	0.997923	1.00037	Control 2	1 vs. 10	Transcript
CG5001	1948.82	-0.403446	0.100557	-4.0121	6.01808e-05	0.000174214	0.75605	Control 2	1 vs. 10	Transcript
CG42329	294.549	0.618484	0.315349	1.96127	0.0498476	0.0821834	1.53526	Control 2	1 vs. 10	Transcript
Tgt	260.625	0.952578	0.18551	5.13492	2.8226e-07	1.15084e-06	1.93533	Control 2	1 vs. 10	Transcript
CG5126	788.52	1.2271	0.144812	8.47375	2.37626e-17	2.40438e-16	2.34096	Control 2	1 vs. 10	Transcript
robo2	434.969	0.0791867	0.120827	0.655374	0.512227	0.596775	1.05642	Control 2	1 vs. 10	Transcript
NLaz	2726.05	0.115166	0.115807	0.994459	0.319999	0.403766	1.0831	Control 2	1 vs. 10	Transcript
a5	1641.16	-0.506	0.180283	-2.8067	0.00500522	0.0103478	0.704172	Control 2	1 vs. 10	Transcript
CG7420	291.155	0.361795	0.215229	1.68098	0.0927666	0.141299	1.28502	Control 2	1 vs. 10	Transcript
Or22a	54.7893	0.0350575	0.324302	0.108102	0.913915	0.93792	1.0246	Control 2	1 vs. 10	Transcript
Or22b	120.666	-0.199761	0.217323	-0.919193	0.357995	0.4435	0.870695	Control 2	1 vs. 10	Transcript
CG43402	2553.81	1.2848	0.138623	9.2683	1.89144e-20	2.262e-19	2.43648	Control 2	1 vs. 10	Transcript
RFeSP	11873.6	0.00612959	0.197132	0.0310939	0.975195	0.981969	1.00426	Control 2	1 vs. 10	Transcript
CG14352	143.991	0.0463635	0.215212	0.215431	0.829431	0.872026	1.03266	Control 2	1 vs. 10	Transcript
CG31935	1407.16	0.175846	0.0900636	1.95247	0.0508825	0.0837183	1.12963	Control 2	1 vs. 10	Transcript
CG10869	125.725	-1.87624	0.757561	-2.47669	0.0132607	0.0250122	0.272392	Control 2	1 vs. 10	Transcript
Eno	54121	0.363057	0.138616	2.61916	0.00881472	0.0172597	1.28615	Control 2	1 vs. 10	Transcript
CG31664	1077.03	5.05192	0.188505	26.7999	3.23954e-158	6.66035e-156	33.1726	Control 2	1 vs. 10	Transcript
CG17652	337.932	0.133902	0.130023	1.02984	0.303087	0.385918	1.09726	Control 2	1 vs. 10	Transcript
frtz	586.366	0.471146	0.146408	3.21804	0.0012907	0.00297377	1.38621	Control 2	1 vs. 10	Transcript
mRpL48	489.211	0.060475	0.121868	0.496232	0.619731	0.694086	1.04281	Control 2	1 vs. 10	Transcript
cpb	1477.9	0.00590912	0.0788036	0.0749854	0.940226	0.956459	1.0041	Control 2	1 vs. 10	Transcript
CG17646	7203.73	1.40078	0.222349	6.29993	2.97773e-10	1.68662e-09	2.64045	Control 2	1 vs. 10	Transcript
Rrp40	121.622	0.653684	0.217638	3.00354	0.00266862	0.00580263	1.57318	Control 2	1 vs. 10	Transcript
CG17712	610.027	-0.0965766	0.0998382	-0.967331	0.333379	0.418097	0.93525	Control 2	1 vs. 10	Transcript
CG31937	7287.03	2.83724	0.120348	23.5753	6.91191e-123	8.34872e-121	7.14652	Control 2	1 vs. 10	Transcript
Rim2	4847.93	-0.32044	0.0679953	-4.71267	2.44489e-06	8.85161e-06	0.800826	Control 2	1 vs. 10	Transcript
CG17660	1338.69	0.250877	0.0732423	3.4253	0.000614127	0.00150084	1.18993	Control 2	1 vs. 10	Transcript
Wdr62	10020.4	-0.409261	0.068336	-5.98896	2.11193e-09	1.09248e-08	0.753009	Control 2	1 vs. 10	Transcript
CG31663	2028.64	0.137921	0.0842412	1.63722	0.101584	0.153209	1.10032	Control 2	1 vs. 10	Transcript
CG15358	52.3279	6.27003	0.799728	7.84021	4.4981e-15	3.7994e-14	77.1733	Control 2	1 vs. 10	Transcript
wry	9963.54	-0.442456	0.0678191	-6.52406	6.84296e-11	4.09433e-10	0.735881	Control 2	1 vs. 10	Transcript
CG33543	2469.68	-0.516289	0.0907033	-5.69206	1.25514e-08	5.93365e-08	0.699168	Control 2	1 vs. 10	Transcript
CG4238	4227.24	-0.175087	0.0629995	-2.77918	0.00544967	0.0111924	0.885714	Control 2	1 vs. 10	Transcript
Su(dx)	5200.16	0.0750503	0.0569777	1.31719	0.187776	0.258326	1.0534	Control 2	1 vs. 10	Transcript
Nplp4	194.679	-0.874623	0.226013	-3.86979	0.000108931	0.00030169	0.545397	Control 2	1 vs. 10	Transcript
Der-1	1509.4	0.59975	0.0995624	6.02386	1.70302e-09	8.87134e-09	1.51545	Control 2	1 vs. 10	Transcript
Got2	13806.7	0.952129	0.180405	5.27775	1.30783e-07	5.53309e-07	1.93473	Control 2	1 vs. 10	Transcript
Npc2a	8787.95	-0.0755527	0.143305	-0.527215	0.598044	0.675027	0.948978	Control 2	1 vs. 10	Transcript
CG7289	2174.2	0.474102	0.0769433	6.1617	7.19666e-10	3.88934e-09	1.38905	Control 2	1 vs. 10	Transcript
CG15362	160.203	0.445703	0.232375	1.91803	0.0551071	0.0897522	1.36198	Control 2	1 vs. 10	Transcript
CG15356	1040.22	0.220954	0.101988	2.16648	0.0302747	0.052597	1.1655	Control 2	1 vs. 10	Transcript
CR43464	377.154	-0.304901	0.190243	-1.60269	0.109003	0.162451	0.809498	Control 2	1 vs. 10	Transcript
CR42874	128.415	0.28513	0.241905	1.17869	0.238523	0.315776	1.21852	Control 2	1 vs. 10	Transcript
GlyP	34194.5	-0.425547	0.0856189	-4.97025	6.68679e-07	2.59704e-06	0.744556	Control 2	1 vs. 10	Transcript
CG15387	219.912	-0.368899	0.168237	-2.19273	0.028327	0.0496056	0.774373	Control 2	1 vs. 10	Transcript
CG34174	88.689	0.238685	0.249455	0.956829	0.338653	0.423229	1.17992	Control 2	1 vs. 10	Transcript
CG34172	3163.34	-2.20164	0.182708	-12.05	1.93851e-33	4.09887e-32	0.217391	Control 2	1 vs. 10	Transcript
Uch	1101.47	-0.110664	0.114779	-0.96415	0.334971	0.419549	0.926161	Control 2	1 vs. 10	Transcript
CG10880	242.064	0.0167663	0.176567	0.094957	0.924349	0.944903	1.01169	Control 2	1 vs. 10	Transcript
CG15385	2082.9	0.527353	0.0735402	7.17095	7.44775e-13	5.27235e-12	1.44128	Control 2	1 vs. 10	Transcript
CG10874	408.386	0.230272	0.137184	1.67857	0.0932364	0.141859	1.17306	Control 2	1 vs. 10	Transcript
aop	1893.41	-0.117769	0.0998229	-1.17978	0.238089	0.315292	0.921612	Control 2	1 vs. 10	Transcript
AIF	1465.61	0.0288988	0.0809276	0.357094	0.721021	0.783804	1.02023	Control 2	1 vs. 10	Transcript
CG11723	747.854	0.0770047	0.0926232	0.831376	0.405761	0.493315	1.05483	Control 2	1 vs. 10	Transcript
tho2	2662.88	0.269445	0.0734196	3.66993	0.000242618	0.000635171	1.20534	Control 2	1 vs. 10	Transcript
CG4259	669.544	0.575111	0.17126	3.35812	0.000784736	0.00188864	1.48979	Control 2	1 vs. 10	Transcript
papi	2090.88	-0.614826	0.094804	-6.48522	8.85995e-11	5.22992e-10	0.653009	Control 2	1 vs. 10	Transcript
mio	947.793	0.716992	0.124847	5.74295	9.30434e-09	4.47303e-08	1.64375	Control 2	1 vs. 10	Transcript
CG15382	91.0894	-0.604112	0.244446	-2.47136	0.0134602	0.025349	0.657876	Control 2	1 vs. 10	Transcript
TBCD	1075.53	0.461014	0.100434	4.59022	4.42771e-06	1.53792e-05	1.37651	Control 2	1 vs. 10	Transcript
CR45290	62.5346	-0.728979	0.304259	-2.39592	0.0165788	0.0306078	0.603331	Control 2	1 vs. 10	Transcript
CG9967	217.259	-0.0930962	0.23189	-0.401467	0.688076	0.754868	0.937509	Control 2	1 vs. 10	Transcript
eys	13623.3	-1.38857	0.137817	-10.0754	7.09641e-24	1.03117e-22	0.381944	Control 2	1 vs. 10	Transcript
Sec24CD	3591.74	0.407797	0.0663672	6.14455	8.01907e-10	4.32654e-09	1.32666	Control 2	1 vs. 10	Transcript
CG4267	1943.46	2.18655	0.133799	16.342	4.96074e-60	2.14958e-58	4.55215	Control 2	1 vs. 10	Transcript
CG3609	1698	0.818341	0.155665	5.25707	1.46371e-07	6.15752e-07	1.76338	Control 2	1 vs. 10	Transcript
Axud1	2047.65	0.300527	0.0753779	3.98694	6.69296e-05	0.000192082	1.23159	Control 2	1 vs. 10	Transcript
CG9886	1640.93	1.52536	0.106822	14.2795	2.93737e-46	9.46128e-45	2.87859	Control 2	1 vs. 10	Transcript
VGlut	12319.7	-0.704244	0.112797	-6.24347	4.27971e-10	2.38219e-09	0.613764	Control 2	1 vs. 10	Transcript
Eogt	1014.93	0.698532	0.111831	6.24631	4.20264e-10	2.34334e-09	1.62285	Control 2	1 vs. 10	Transcript
Atxn7	1072.06	0.319313	0.0862223	3.70337	0.000212754	0.000562167	1.24774	Control 2	1 vs. 10	Transcript
CG3597	4998.59	2.30874	0.206718	11.1686	5.811e-29	1.03985e-27	4.95452	Control 2	1 vs. 10	Transcript
dpp	796.556	-0.158989	0.173909	-0.914211	0.360606	0.446106	0.895652	Control 2	1 vs. 10	Transcript
CG31948	94.8221	-5.04191	1.55736	-3.23747	0.00120596	0.0027964	0.0303552	Control 2	1 vs. 10	Transcript
CG18641	84.115	-3.48122	0.388068	-8.97064	2.94809e-19	3.3436e-18	0.0895466	Control 2	1 vs. 10	Transcript
CG9870	160.975	0.299774	0.189752	1.57982	0.114148	0.168993	1.23095	Control 2	1 vs. 10	Transcript
CG15394	233.646	-0.202862	0.187941	-1.0794	0.280411	0.362248	0.868825	Control 2	1 vs. 10	Transcript
ND-B17.2	6644.93	-0.527134	0.110707	-4.7615	1.92159e-06	7.07094e-06	0.693932	Control 2	1 vs. 10	Transcript
Drp1	3973.79	0.319733	0.0818287	3.90735	9.33158e-05	0.000261745	1.2481	Control 2	1 vs. 10	Transcript
Arpc5	691.146	-0.00833255	0.104287	-0.0799	0.936317	0.954048	0.994241	Control 2	1 vs. 10	Transcript
Cyp309a1	2961.2	3.17265	0.170501	18.6078	2.77763e-77	1.66709e-75	9.01699	Control 2	1 vs. 10	Transcript
oaf	2105.74	-0.31443	0.101652	-3.09319	0.00198018	0.00440278	0.804169	Control 2	1 vs. 10	Transcript
Elba2	114.991	0.988592	0.341255	2.89693	0.0037683	0.00795914	1.98425	Control 2	1 vs. 10	Transcript
insv	178.173	0.694236	0.200762	3.45801	0.000544191	0.00134558	1.61803	Control 2	1 vs. 10	Transcript
Cyp309a2	5086.97	3.83471	0.15168	25.2816	5.09419e-141	7.93954e-139	14.2679	Control 2	1 vs. 10	Transcript
CG31689	9827.73	1.15956	0.145119	7.99039	1.34513e-15	1.18811e-14	2.23389	Control 2	1 vs. 10	Transcript
CG31690	1035.95	-0.158843	0.0938802	-1.69197	0.0906515	0.138602	0.895743	Control 2	1 vs. 10	Transcript
Hrs	2863.1	0.00232365	0.106866	0.0217435	0.982653	0.987048	1.00161	Control 2	1 vs. 10	Transcript
Cwc25	395.528	0.283884	0.137664	2.06215	0.0391931	0.0663844	1.21747	Control 2	1 vs. 10	Transcript
G6P	373.015	-0.408335	0.175984	-2.3203	0.0203248	0.0368063	0.753493	Control 2	1 vs. 10	Transcript
CG31950	158.688	0.22592	0.255373	0.884668	0.376335	0.463429	1.16952	Control 2	1 vs. 10	Transcript
RpS21	16353.8	1.08232	0.125595	8.61748	6.84429e-18	7.17315e-17	2.11743	Control 2	1 vs. 10	Transcript
CG3104	2031.01	-0.261357	0.0822754	-3.17661	0.00149006	0.00339187	0.834303	Control 2	1 vs. 10	Transcript
Duox	541.098	-0.808053	0.161601	-5.0003	5.72398e-07	2.24658e-06	0.571152	Control 2	1 vs. 10	Transcript
daw	3550.19	0.390232	0.165677	2.35538	0.018504	0.0337749	1.3106	Control 2	1 vs. 10	Transcript
Syt1	56649.2	-0.735258	0.108128	-6.79986	1.04722e-11	6.6838e-11	0.60071	Control 2	1 vs. 10	Transcript
CG2862	3519.47	1.14832	0.10249	11.2043	3.88558e-29	6.99188e-28	2.21656	Control 2	1 vs. 10	Transcript
aph-1	576.12	0.0683827	0.127125	0.537919	0.590633	0.66877	1.04854	Control 2	1 vs. 10	Transcript
CG3077	735.79	0.0704824	0.0975162	0.722777	0.469817	0.557036	1.05007	Control 2	1 vs. 10	Transcript
Trn-SR	598.855	0.245021	0.119909	2.04339	0.0410141	0.0690573	1.18511	Control 2	1 vs. 10	Transcript
colt	5023.41	1.49058	0.10582	14.0861	4.62663e-45	1.41032e-43	2.81003	Control 2	1 vs. 10	Transcript
CG31694	4863.32	-0.0480496	0.0583176	-0.82393	0.409979	0.497317	0.967243	Control 2	1 vs. 10	Transcript
CG2991	5367.8	-0.327608	0.0697419	-4.69743	2.63456e-06	9.48854e-06	0.796857	Control 2	1 vs. 10	Transcript
CG8814	2163.51	0.280671	0.112589	2.49289	0.0126709	0.0239889	1.21476	Control 2	1 vs. 10	Transcript
CG8813	73.2046	-1.25301	0.557393	-2.24798	0.0245775	0.0436566	0.419573	Control 2	1 vs. 10	Transcript
CG15399	53.7754	0.670091	0.369103	1.81546	0.0694536	0.10959	1.59117	Control 2	1 vs. 10	Transcript
betaggt-II	1300.39	0.631468	0.101747	6.20629	5.42506e-10	2.98363e-09	1.54914	Control 2	1 vs. 10	Transcript
Prx6005	493.004	0.372711	0.121	3.08025	0.00206826	0.00457965	1.29478	Control 2	1 vs. 10	Transcript
Taf10	741.981	0.0766613	0.0985261	0.778081	0.436522	0.524054	1.05457	Control 2	1 vs. 10	Transcript
Taf10b	831.961	-0.0613897	0.122454	-0.50133	0.616139	0.691493	0.958341	Control 2	1 vs. 10	Transcript
Rbp9	33766.9	0.00858648	0.0441576	0.194451	0.845823	0.884161	1.00597	Control 2	1 vs. 10	Transcript
CG3558	3859.41	0.134768	0.0748007	1.8017	0.071593	0.11247	1.09792	Control 2	1 vs. 10	Transcript
[truncated: 140,123 more rows]

## Sheet: Table S4
	Day 1 vs. 10	Day 10 vs. 20	Day 1 vs. 20	Total
TRANSCRIPTS
Control 1	5530	675	5828	6526
TauWT	4475	545	5280	5924
Control 2	4371	293	6439	6742
TauR406W	6495	1362	7465	7970
PROTEINS
TauWT	502	10	550	707
TauR406W	71	61	198	258
Control 3	676	507	782	1155
control-1: TauWT batch
control-2: TauR406W batch
control-3: common batch-matched control for proteomics

## Sheet: Table S5
Gene	baseMean	log2FoldChange	lfcSE	stat	pvalue	padj	FC	Genotype	Data Type
CaMKII	30667.7	0.035678	0.0915595	0.389671	0.69678	0.854714	1.02504	TauWT	Transcript
RhoGAP102A	3303.62	-0.270661	0.0662513	-4.08537	4.40061e-05	0.000663782	0.82894	TauWT	Transcript
eIF4G	15405.9	-0.0228411	0.0425434	-0.53689	0.591343	0.791227	0.984292	TauWT	Transcript
zfh2	3202.07	-0.0599822	0.0820202	-0.73131	0.46459	0.697393	0.959276	TauWT	Transcript
gw	19975.7	0.00845052	0.0457845	0.184572	0.853565	0.938274	1.00587	TauWT	Transcript
dati	4101.52	0.0200054	0.0742592	0.269399	0.787623	0.904751	1.01396	TauWT	Transcript
MED26	6981	-0.0654131	0.0580861	-1.12614	0.260107	0.506742	0.955672	TauWT	Transcript
pho	4579.08	-0.0303769	0.0502281	-0.604779	0.545326	0.758381	0.979164	TauWT	Transcript
pan	15315.9	-0.0544418	0.0882523	-0.616888	0.537309	0.753163	0.962967	TauWT	Transcript
Ank	21367.5	-0.0393707	0.0333769	-1.17958	0.238168	0.482596	0.973079	TauWT	Transcript
RpS3A	99515.4	0.012359	0.0713432	0.173233	0.862469	0.941033	1.0086	TauWT	Transcript
ci	1888.96	-0.0769457	0.0611584	-1.25814	0.208342	0.44696	0.948063	TauWT	Transcript
PlexB	2333.86	-0.0432294	0.0760038	-0.568779	0.569506	0.776665	0.97048	TauWT	Transcript
CR43957	295.71	0.436533	0.0812396	5.37341	7.72631e-08	2.41329e-06	1.35335	TauWT	Transcript
CG33978	2526.4	-0.311287	0.088684	-3.51007	0.000447985	0.00461348	0.805922	TauWT	Transcript
dpr7	6348.37	0.0246501	0.0602201	0.409334	0.682295	0.845923	1.01723	TauWT	Transcript
CG32000	24515	0.0422648	0.0444531	0.950774	0.341719	0.591741	1.02973	TauWT	Transcript
CG1674	7345.11	0.049303	0.036854	1.33779	0.180964	0.410529	1.03476	TauWT	Transcript
Arl4	4050.26	0.00531195	0.044703	0.118828	0.905412	0.959752	1.00369	TauWT	Transcript
CG31999	2736.35	0.128641	0.0807751	1.59258	0.111253	0.300199	1.09326	TauWT	Transcript
Crk	6586.84	0.258925	0.036915	7.0141	2.31439e-12	1.59446e-10	1.19659	TauWT	Transcript
CG31998	6160.56	-0.0651683	0.0654538	-0.995638	0.319426	0.569252	0.955834	TauWT	Transcript
CG2316	10563.7	-0.0238036	0.0397779	-0.598412	0.549565	0.761117	0.983636	TauWT	Transcript
CG31997	3914.47	-0.15845	0.064091	-2.47226	0.0134262	0.0697445	0.895987	TauWT	Transcript
CG32006	295.21	-0.0610169	0.0921933	-0.661836	0.508076	0.732456	0.958588	TauWT	Transcript
yellow-h	1153.52	-0.0169992	0.0889287	-0.191156	0.848403	0.936735	0.988286	TauWT	Transcript
[truncated: 25,483 more rows]

## Sheet: Table S6
Tau Genotype	Data Type	geneSet	description	FDR	userId
[truncated: 2,198 more rows]

## Sheet: Table S7
Gene	Clustering Method	Cluster ID
[truncated: 12,943 more rows]

[truncated: 5 more sheets: Table S8, Table S9, Table S10, Table S11, Table S12]
